# Supplementary material for: 3-Benzyl-7-meth­oxy-9-phenyl-2-tosyl-2,3,3a,4,9,9a-hexa­hydro-1H-pyrrolo[3,4-b]quinoline
Source: Acta Crystallogr Sect E Struct Rep Online. 2009 Oct 31;65(Pt 11):o2956–7. doi: 10.1107/S1600536809044973 (PMC2971011; doi:10.1107/S1600536809044973)
Supplement: Supplementary file 2 [file e-65-o2956-Isup2.hkl]

# 
# h,k,l, Fc-squared, Fo-squared, sigma(Fo-squared) and status flag 
# 
data_I
_shelx_title ' jgi3m in P2(1)/c (100K)' 
_shelx_refln_list_code          4 
_shelx_F_calc_maximum      291.90 
_exptl_crystal_F_000      1112.00 
_reflns_d_resolution_high  0.7697 
 
loop_ 
 _symmetry_equiv_pos_as_xyz 
 'x, y, z' 
 '-x, y+1/2, -z+1/2' 
 '-x, -y, -z' 
 'x, -y-1/2, z-1/2' 
 
_cell_length_a    21.5063 
_cell_length_b    11.6188 
_cell_length_c    10.7616 
_cell_angle_alpha  90.000 
_cell_angle_beta   98.219 
_cell_angle_gamma  90.000 
 
_shelx_F_squared_multiplier     1.000 
 
loop_ 
 _refln_index_h 
 _refln_index_k 
 _refln_index_l 
 _refln_F_squared_calc 
 _refln_F_squared_meas 
 _refln_F_squared_sigma 
 _refln_observed_status 
   3   0   0     1084.05     1627.26     38.09 o 
   4   0   0    15059.66    23769.97    524.15 o 
   5   0   0      551.33      805.77     21.30 o 
   6   0   0     6680.30    10812.15    240.70 o 
   7   0   0      422.63      536.73     20.56 o 
   8   0   0       60.51      112.24      8.29 o 
   9   0   0     3885.69     6748.79    177.94 o 
  10   0   0      300.05      413.03     17.60 o 
  11   0   0     6514.87     9887.60    259.06 o 
  12   0   0      310.27      373.32     17.60 o 
  13   0   0      438.30      712.84     28.54 o 
  14   0   0       50.07       80.86      9.58 o 
  15   0   0     1658.28     2613.19     76.42 o 
  16   0   0        0.36       21.75     12.61 o 
  17   0   0       49.17       73.06     30.76 o 
  18   0   0      939.93     1158.09     56.40 o 
  19   0   0      680.82      981.42     51.47 o 
  20   0   0      419.82      574.15     41.68 o 
  21   0   0      975.35     1324.14     65.10 o 
  22   0   0        3.28       11.14     15.63 o 
  23   0   0      162.68      281.24     31.52 o 
  24   0   0      430.00      548.00     43.24 o 
  25   0   0      102.36      168.29     42.13 o 
  26   0   0      919.60     1552.97    117.65 o 
  27   0   0      819.50     1233.25    103.49 o 
   1   1   0       64.62       34.39      4.68 o 
   2   1   0     5589.92     5260.46    116.38 o 
   3   1   0     1524.76     1675.00     56.84 o 
   4   1   0     3540.24     4640.85    118.87 o 
   5   1   0     7313.18     9659.65    373.96 o 
   6   1   0    23493.52    33524.34    722.68 o 
   7   1   0     3670.01     5018.69    115.48 o 
   8   1   0     1373.26     1981.96     81.42 o 
   9   1   0       17.43       38.01      6.64 o 
  10   1   0      988.36     1527.71     41.14 o 
  11   1   0     1194.62     1871.54     44.27 o 
  12   1   0        0.28        4.21      5.05 o 
  13   1   0     1678.30     2431.61     56.66 o 
  14   1   0       26.55       38.77      7.24 o 
  15   1   0      299.36      428.73     17.93 o 
  16   1   0     1199.71     1685.81     50.71 o 
  17   1   0      326.98      445.12     34.63 o 
  18   1   0       38.44       80.72     13.14 o 
  19   1   0      315.26      472.41     24.56 o 
  20   1   0      267.14      425.89     24.38 o 
  21   1   0      127.74      221.57     19.00 o 
  22   1   0      797.26     1199.32     43.57 o 
  23   1   0       64.57       96.17     15.41 o 
  24   1   0      500.98      697.06     40.80 o 
  25   1   0      727.69     1125.92     66.76 o 
  26   1   0       36.46       65.18     25.77 o 
  27   1   0      433.90      665.20     52.53 o 
   0   2   0       37.52       25.81      4.27 o 
   1   2   0     8840.95     9061.28    220.90 o 
   2   2   0      236.97      311.90     19.65 o 
   3   2   0      249.25      265.19     11.04 o 
   4   2   0       67.72       79.00      6.03 o 
   5   2   0      579.77      581.00     18.77 o 
   6   2   0      130.65      168.81     11.68 o 
   7   2   0     9693.79    11111.64    378.33 o 
   8   2   0     3881.37     4437.96    191.48 o 
   9   2   0       41.51       40.74      5.85 o 
  10   2   0      115.70       94.42      7.74 o 
  11   2   0      458.53      573.15     38.00 o 
  12   2   0        0.73        0.25      5.15 o 
  13   2   0      913.73     1220.72     59.28 o 
  14   2   0       90.15      119.20     18.54 o 
  15   2   0      617.20      779.30     30.20 o 
  16   2   0        1.12        2.72     10.45 o 
  17   2   0      553.40      778.60     30.67 o 
  18   2   0      101.64      174.68     16.10 o 
  19   2   0     2301.28     3236.53    148.56 o 
  20   2   0        1.13       14.50      9.99 o 
  21   2   0       50.53       79.08     18.78 o 
  22   2   0      506.09      719.55     57.64 o 
  23   2   0       28.73       43.41     13.13 o 
  24   2   0       55.23       86.79     16.62 o 
  25   2   0      191.26      238.94     52.93 o 
  26   2   0      146.64      245.61     33.72 o 
  27   2   0       43.69       71.79     40.29 o 
   1   3   0      803.74      830.66     28.33 o 
   2   3   0       10.32        0.69      3.06 o 
   3   3   0       57.61       51.79      4.63 o 
   4   3   0     1309.59     1422.53     31.68 o 
   5   3   0     1842.71     1907.28     53.10 o 
   6   3   0     1041.53     1003.14     37.05 o 
   7   3   0     1688.46     1871.79     49.55 o 
   8   3   0     8414.39     9046.60    278.15 o 
   9   3   0     3794.53     4148.04    152.71 o 
  10   3   0        1.05       -0.40      4.43 o 
  11   3   0     1057.80     1214.06     32.01 o 
  12   3   0     1755.45     1997.17    101.19 o 
  13   3   0      100.86      119.45     13.97 o 
  14   3   0      981.60      975.33     69.74 o 
  15   3   0      128.01      128.88     11.24 o 
  16   3   0       88.91      106.90     11.08 o 
  17   3   0      926.20      992.98    101.86 o 
  18   3   0      133.02      139.20     13.31 o 
  19   3   0       47.27       34.53     14.15 o 
  20   3   0       20.90       29.33     10.75 o 
  21   3   0       75.79       79.30     13.90 o 
  22   3   0       17.72       38.21     12.00 o 
  23   3   0      548.60      728.15     48.12 o 
  24   3   0       39.48       46.14     17.64 o 
  25   3   0       27.23       92.39     39.31 o 
  26   3   0      125.85      185.38     29.56 o 
  27   3   0      554.22      577.43     73.63 o 
   0   4   0     9341.36     9708.84    242.49 o 
   1   4   0     1240.84     1245.89     25.90 o 
   2   4   0     4331.64     4592.49     77.70 o 
   3   4   0     1140.10     1216.56     22.37 o 
   4   4   0       33.88       34.24      3.45 o 
   5   4   0     1961.77     2065.66     35.24 o 
   6   4   0      293.48      364.95     12.13 o 
   7   4   0     5361.82     5592.00    116.13 o 
   8   4   0       81.40      138.75      7.22 o 
   9   4   0     3964.14     3972.36     84.66 o 
  10   4   0      342.15      346.80     16.74 o 
  11   4   0      631.85      617.92     23.64 o 
  12   4   0       36.29       54.99      9.50 o 
  13   4   0      887.31      993.20     33.38 o 
  14   4   0      229.25      217.20     20.65 o 
  15   4   0       64.95       72.20     16.69 o 
  16   4   0       49.13       49.99     15.52 o 
  17   4   0      420.02      391.12     24.88 o 
  18   4   0      415.07      425.93     23.73 o 
  19   4   0      943.34      921.53     52.36 o 
  20   4   0      177.67      240.60     23.48 o 
  21   4   0      316.78      357.48     28.16 o 
  22   4   0      325.17      308.45     28.31 o 
  23   4   0       84.69       62.74     17.31 o 
  24   4   0      544.69      675.93     87.31 o 
  25   4   0      195.79      273.33     36.09 o 
  26   4   0      216.64      279.77     53.30 o 
   1   5   0      363.04      314.71     11.67 o 
   2   5   0     5867.88     5866.92     98.91 o 
   3   5   0      706.82      866.36     18.80 o 
   4   5   0     2230.94     2589.38     44.18 o 
   5   5   0      953.41      904.87     18.62 o 
   6   5   0     5434.48     6326.39    101.04 o 
   7   5   0      620.01      606.73     14.28 o 
   8   5   0     2431.38     2552.59     46.82 o 
   9   5   0     3990.36     4157.38     72.49 o 
  10   5   0       31.19       23.31      4.70 o 
  11   5   0      317.42      337.28     11.87 o 
  12   5   0       64.04       53.15     11.09 o 
  13   5   0      296.86      281.21     17.68 o 
  14   5   0      542.16      505.83     23.30 o 
  15   5   0     1773.31     1649.26     55.16 o 
  16   5   0      559.21      567.86     36.30 o 
  17   5   0      115.49      107.53     14.43 o 
  18   5   0       38.58       37.20     11.80 o 
  19   5   0       83.16       81.61     14.17 o 
  20   5   0      382.07      395.68     42.88 o 
  21   5   0      820.95      837.49     49.73 o 
  22   5   0     1395.21     1490.89     61.59 o 
  23   5   0       31.41       34.99     16.43 o 
  24   5   0      277.20      325.72     49.94 o 
  25   5   0       11.39       40.63     42.71 o 
  26   5   0      176.59      269.81     98.83 o 
   0   6   0     2542.56     3124.12     85.13 o 
   1   6   0     1127.98     1341.58     27.25 o 
   2   6   0       44.02       47.31      4.84 o 
   3   6   0      299.04      290.49     10.12 o 
   4   6   0     1436.36     1753.10     32.26 o 
   5   6   0       34.86       53.51      5.42 o 
   6   6   0       87.15       86.19      6.58 o 
   7   6   0     2544.43     2493.28     44.04 o 
   8   6   0       61.73       41.00      5.06 o 
   9   6   0      526.18      574.52     15.66 o 
  10   6   0     1413.41     1417.71     29.64 o 
  11   6   0      430.76      435.28     17.61 o 
  12   6   0      409.68      432.95     17.99 o 
  13   6   0       48.69       25.84      8.18 o 
  14   6   0       38.77       38.89      8.67 o 
  15   6   0      457.94      412.28     19.15 o 
  16   6   0       36.73       48.30      9.77 o 
  17   6   0        0.50        5.80      8.25 o 
  18   6   0        0.50        5.30     10.46 o 
  19   6   0      221.84      237.28     21.43 o 
  20   6   0      943.10      901.90     37.70 o 
  21   6   0       67.49       74.51     23.03 o 
  22   6   0        0.34       39.13     20.75 o 
  23   6   0       83.90       79.62     31.36 o 
  24   6   0      381.33      477.16     71.55 o 
  25   6   0      285.73      355.69     93.10 o 
   1   7   0     2788.24     3194.10     58.14 o 
   2   7   0     1165.36     1348.49     28.29 o 
   3   7   0        1.89        2.90      3.26 o 
   4   7   0       69.79       72.77      5.90 o 
   5   7   0      107.45      106.09      6.71 o 
   6   7   0      388.57      408.09     12.24 o 
   7   7   0      605.96      613.18     15.68 o 
   8   7   0      120.90      130.57      7.60 o 
   9   7   0      332.11      331.05     12.17 o 
  10   7   0      165.67      157.83      9.10 o 
  11   7   0      451.84      412.23     17.88 o 
  12   7   0       53.63       74.37      9.61 o 
  13   7   0       89.90       60.04      9.71 o 
  14   7   0      131.15      106.71     11.97 o 
  15   7   0      254.52      191.37     14.69 o 
  16   7   0      131.79       74.45     11.48 o 
  17   7   0       40.65       48.54     10.98 o 
  18   7   0      383.38      388.92     20.86 o 
  19   7   0      223.44      189.33     16.52 o 
  20   7   0        0.48       12.54     10.32 o 
  21   7   0        0.51       13.34     10.83 o 
  22   7   0      155.84      142.52     31.80 o 
  23   7   0      304.68      374.77     43.19 o 
  24   7   0       64.27       77.96     27.43 o 
   0   8   0      522.63      477.19     27.75 o 
   1   8   0      245.79      247.26     10.53 o 
   2   8   0       61.90       53.46      5.77 o 
   3   8   0     1322.06     1400.26     30.13 o 
   4   8   0      797.78      856.65     20.09 o 
   5   8   0       84.08       77.17      6.45 o 
   6   8   0       50.56       55.28      6.01 o 
   7   8   0     2366.59     2481.61     45.45 o 
   8   8   0     1707.75     1769.09     34.85 o 
   9   8   0      266.62      288.90     12.21 o 
  10   8   0       12.56       21.28      6.20 o 
  11   8   0     1130.95     1040.13     28.14 o 
  12   8   0      227.82      219.26     21.57 o 
  13   8   0      144.24      164.70     15.48 o 
  14   8   0       12.88       16.15      8.44 o 
  15   8   0      259.80      265.95     18.82 o 
  16   8   0       12.26        0.95      8.56 o 
  17   8   0      185.61      183.04     15.79 o 
  18   8   0      318.19      242.82     33.03 o 
  19   8   0      113.91      128.35     18.43 o 
  20   8   0      131.87      128.15     18.55 o 
  21   8   0       20.44       28.90     14.97 o 
  22   8   0      536.74      522.44     48.35 o 
  23   8   0       15.99       24.71     36.41 o 
   1   9   0      999.95     1055.56     25.21 o 
   2   9   0     3217.19     3364.36     62.75 o 
   3   9   0      232.25      254.89     12.49 o 
   4   9   0      861.90      894.94     21.47 o 
   5   9   0      623.75      650.03     17.69 o 
   6   9   0     2386.68     2433.67     45.48 o 
   7   9   0        2.55        5.23      4.68 o 
   8   9   0      870.22      909.11     22.15 o 
   9   9   0      528.16      507.19     15.85 o 
  10   9   0        3.85        1.54      6.22 o 
  11   9   0      425.70      400.84     17.17 o 
  12   9   0      213.92      240.79     20.51 o 
  13   9   0     1455.96     1305.23     45.23 o 
  14   9   0      546.95      548.01     28.56 o 
  15   9   0      614.34      589.84     30.21 o 
  16   9   0      158.46      111.35     17.78 o 
  17   9   0      608.49      605.74     34.04 o 
  18   9   0      177.26      197.58     21.46 o 
  19   9   0       30.58       30.02     16.59 o 
  20   9   0      454.34      430.21     33.64 o 
  21   9   0      393.29      413.14     44.49 o 
  22   9   0      342.29      367.26     48.15 o 
   0  10   0    12426.35    12667.06    283.06 o 
   1  10   0       70.87       73.20      8.68 o 
   2  10   0      923.58      959.83     24.42 o 
   3  10   0       27.68       13.39      5.47 o 
   4  10   0      323.90      348.66     13.39 o 
   5  10   0       91.68       77.93      7.44 o 
   6  10   0       71.05       71.54      7.56 o 
   7  10   0     1093.39     1024.45     26.96 o 
   8  10   0      800.00      716.61     21.72 o 
   9  10   0      233.62      239.27     14.37 o 
  10  10   0      746.29      682.06     26.25 o 
  11  10   0      752.98      718.04     27.37 o 
  12  10   0        1.12       -0.80     10.43 o 
  13  10   0      415.87      429.73     26.16 o 
  14  10   0      179.17      194.48     19.91 o 
  15  10   0      689.65      587.76     31.33 o 
  16  10   0      155.01      188.26     38.06 o 
  17  10   0      320.63      323.87     28.91 o 
  18  10   0      853.86      870.49     45.49 o 
  19  10   0     1079.81     1002.46     49.73 o 
  20  10   0       12.27        4.79     23.48 o 
   1  11   0      216.28      257.85     12.01 o 
   2  11   0      786.85      755.80     21.69 o 
   3  11   0       43.17       35.91      7.96 o 
   4  11   0        0.50       -2.28      5.74 o 
   5  11   0        4.71        1.39      5.71 o 
   6  11   0      239.01      263.67     14.00 o 
   7  11   0        5.32        9.64      6.23 o 
   8  11   0      157.66      147.54     11.36 o 
   9  11   0      275.57      286.37     20.28 o 
  10  11   0       61.72       60.85     11.67 o 
  11  11   0      100.22       85.35     12.85 o 
  12  11   0       24.51       38.77     14.41 o 
  13  11   0      985.93      978.36     51.88 o 
  14  11   0      223.63      196.34     23.54 o 
  15  11   0        4.45       12.05     14.42 o 
  16  11   0        1.00       -5.77     13.20 o 
  17  11   0      258.79      188.56     34.35 o 
  18  11   0        1.65        6.95     20.97 o 
   0  12   0      345.85      390.57     27.41 o 
   1  12   0      330.48      372.60     18.96 o 
   2  12   0        0.27        5.78      7.33 o 
   3  12   0        4.19       12.43      6.77 o 
   4  12   0      149.91      162.75     12.04 o 
   5  12   0       19.03        7.01      7.76 o 
   6  12   0      211.17      213.81     13.55 o 
   7  12   0       62.33       73.44     10.59 o 
   8  12   0       82.91       50.64     12.01 o 
   9  12   0        0.97       -4.44      8.35 o 
  10  12   0        0.83        3.38      9.30 o 
  11  12   0      267.61      230.90     24.81 o 
  12  12   0      135.11      132.57     21.12 o 
  13  12   0      216.88      199.71     24.55 o 
  14  12   0       25.34        0.23     18.26 o 
  15  12   0      197.48      219.71     36.30 o 
  16  12   0       10.69       -1.39     22.32 o 
   1  13   0        0.13        3.78      7.84 o 
   2  13   0       49.81       51.22      9.39 o 
   3  13   0        1.03       -2.74      7.92 o 
   4  13   0      837.62      904.19     37.23 o 
   5  13   0      602.65      683.60     32.45 o 
   6  13   0       81.57      132.92     24.14 o 
   7  13   0       55.90       57.30     16.49 o 
   8  13   0        0.40       17.92     14.14 o 
   9  13   0       36.27       20.29     17.94 o 
  10  13   0       16.51        7.92     11.38 o 
  11  13   0      100.93      116.98     30.37 o 
  12  13   0      339.60      452.83     50.64 o 
  13  13   0       48.14       15.40     37.10 o 
  14  13   0        7.75       10.42     22.43 o 
   0  14   0       14.59        9.64     17.06 o 
   1  14   0        0.10      -10.15      9.70 o 
   2  14   0       19.14       22.35     11.82 o 
   3  14   0      209.39      189.20     17.94 o 
   4  14   0       71.45       67.28     15.55 o 
   5  14   0       31.26       25.62     12.99 o 
   6  14   0       20.75       44.35     16.81 o 
   7  14   0      394.91      379.05     49.13 o 
   8  14   0      254.55      260.23     46.59 o 
   9  14   0       26.68       54.87     25.27 o 
  10  14   0       74.19       71.13     26.70 o 
   1  15   0        1.43      -22.58     17.04 o 
   2  15   0       76.79       61.01     29.08 o 
   3  15   0      151.78      137.61     38.12 o 
 -27   1   1      472.25      762.60     54.91 o 
 -26   1   1      564.03      841.67     75.76 o 
 -25   1   1      209.35      268.79     35.67 o 
 -24   1   1      352.27      545.15     44.97 o 
 -23   1   1      292.53      361.11     23.99 o 
 -22   1   1       78.49       98.49     14.45 o 
 -21   1   1       29.45       40.78     11.70 o 
 -20   1   1      311.11      366.10     33.17 o 
 -19   1   1      221.42      297.15     19.80 o 
 -18   1   1       83.41       80.48     12.40 o 
 -17   1   1      751.04     1017.05     35.52 o 
 -16   1   1      124.15      186.51     14.76 o 
 -15   1   1     1333.54     1774.64     44.45 o 
 -14   1   1       12.21       22.62      6.52 o 
 -13   1   1      634.22      820.36     50.59 o 
 -12   1   1        0.54        4.55      3.80 o 
 -11   1   1        0.23       -3.02      3.45 o 
 -10   1   1     2371.28     2962.98    167.42 o 
  -9   1   1     1627.48     1658.38     41.19 o 
  -8   1   1      122.65      179.59      7.63 o 
  -7   1   1     4103.04     4242.61     96.23 o 
  -6   1   1    17499.16    18465.34    614.66 o 
  -5   1   1    21958.32    22244.01    558.45 o 
  -4   1   1     9899.43     9678.75    173.76 o 
  -3   1   1      136.44       95.56      3.89 o 
  -2   1   1      624.74      621.59     12.65 o 
  -1   1   1     4185.77     4098.79     75.43 o 
   0   1   1    10230.39     9296.30    296.10 o 
   1   1   1     3075.56     2923.50     50.89 o 
   2   1   1     6233.98     5811.71    115.02 o 
   3   1   1     4091.89     3848.51     77.06 o 
   4   1   1    17127.03    16173.67    316.88 o 
   5   1   1     4287.73     4138.23     94.44 o 
   6   1   1      607.51      506.36     15.94 o 
   7   1   1       13.69       15.95      3.78 o 
   8   1   1      344.97      464.95     35.21 o 
   9   1   1        3.97        9.83      3.79 o 
  10   1   1       10.01       15.33      4.33 o 
  11   1   1      808.13     1010.36     54.53 o 
  12   1   1      966.74     1589.08     51.12 o 
  13   1   1      612.86      831.09     28.52 o 
  14   1   1       27.25       40.51      7.85 o 
  15   1   1        4.54        1.23      6.42 o 
  16   1   1       55.56       72.01     11.34 o 
  17   1   1        1.35        3.39      9.27 o 
  18   1   1        2.06        4.67      9.83 o 
  19   1   1      145.32      201.28     25.08 o 
  20   1   1      179.86      285.38     20.73 o 
  21   1   1      208.02      263.17     24.87 o 
  22   1   1        4.00       25.50     11.70 o 
  23   1   1      548.07      735.13     33.59 o 
  24   1   1      335.37      446.22     27.84 o 
  25   1   1      290.10      450.67     70.24 o 
  26   1   1      228.71      351.40     60.34 o 
  27   1   1        9.04       74.01     23.01 o 
 -27   2   1       28.50       81.53     24.00 o 
 -26   2   1      511.65      882.51     81.24 o 
 -25   2   1        3.39       41.23     28.80 o 
 -24   2   1        1.17       40.61     15.24 o 
 -23   2   1       41.73       45.52     16.08 o 
 -22   2   1       26.36       34.29     11.73 o 
 -21   2   1        2.99       22.35     10.48 o 
 -20   2   1       73.33       77.09     12.67 o 
 -19   2   1      686.87      784.21     35.52 o 
 -18   2   1        2.98       -2.01      8.22 o 
 -17   2   1     1062.77     1184.75     38.75 o 
 -16   2   1       96.17      134.16     11.37 o 
 -15   2   1       21.81        8.78      6.65 o 
 -14   2   1      266.87      322.94     15.14 o 
 -13   2   1     1484.34     1693.10     86.15 o 
 -12   2   1     1284.04     1389.39     58.90 o 
 -11   2   1     4738.86     5488.41    275.20 o 
 -10   2   1     1218.30     1185.30     60.44 o 
  -9   2   1      185.83      134.50     10.98 o 
  -8   2   1      504.38      571.59     35.09 o 
  -7   2   1     4254.05     4503.28    194.49 o 
  -6   2   1      650.76      661.96     21.59 o 
  -5   2   1     6590.23     6972.69    292.05 o 
  -4   2   1     1012.34     1108.94     28.50 o 
  -3   2   1     8075.01     8844.49    216.81 o 
  -2   2   1    34424.75    34771.55    585.97 o 
  -1   2   1       16.43       22.22      3.23 o 
   0   2   1     6491.59     6761.87    118.85 o 
   1   2   1    10077.94    10665.38    356.93 o 
   2   2   1    27855.67    26990.81    461.39 o 
   3   2   1      321.22      295.57     10.43 o 
   4   2   1     2030.50     1932.34     45.69 o 
   5   2   1      368.20      286.65     12.58 o 
   6   2   1       52.47       39.77      4.38 o 
   7   2   1     5910.20     6097.18    138.55 o 
   8   2   1     2334.10     2102.67     60.69 o 
   9   2   1     1108.36     1042.76     34.42 o 
  10   2   1      543.66      511.67     23.21 o 
  11   2   1       87.87      115.80     13.70 o 
  12   2   1     2056.90     2140.60    122.13 o 
  13   2   1     1181.47     1242.80     55.15 o 
  14   2   1       99.95       80.36      9.20 o 
  15   2   1      364.59      487.09     39.28 o 
  16   2   1      485.98      510.35     32.57 o 
  17   2   1      742.59      995.72     46.72 o 
  18   2   1       50.50       36.21     11.96 o 
  19   2   1     1684.91     2229.69     74.58 o 
  20   2   1       31.99       43.90     11.83 o 
  21   2   1      190.75      213.99     18.97 o 
  22   2   1        0.30        7.28     10.06 o 
  23   2   1       97.94      104.97     15.64 o 
  24   2   1      445.90      564.03     32.22 o 
  25   2   1      185.44      232.73     33.06 o 
  26   2   1       74.54      125.10     25.56 o 
  27   2   1       18.90       67.63     33.38 o 
 -27   3   1       83.99      146.11     30.10 o 
 -26   3   1        1.46       40.10     20.59 o 
 -25   3   1      170.12      207.64     36.45 o 
 -24   3   1      823.76     1063.93     49.85 o 
 -23   3   1        0.22       11.47      9.76 o 
 -22   3   1      265.41      309.66     22.06 o 
 -21   3   1       17.51        4.88      9.47 o 
 -20   3   1      226.20      263.37     19.50 o 
 -19   3   1        0.49       -5.51      8.31 o 
 -18   3   1       70.53       89.09     15.66 o 
 -17   3   1      552.11      591.92     28.38 o 
 -16   3   1      196.65      202.93     13.67 o 
 -15   3   1      265.70      243.36     14.08 o 
 -14   3   1       44.83       42.42      8.04 o 
 -13   3   1     1958.19     2092.65     55.66 o 
 -12   3   1     2855.75     2980.12     93.75 o 
 -11   3   1        4.47        3.73      7.00 o 
 -10   3   1        0.08        4.92      2.73 o 
  -9   3   1      606.57      688.82     19.87 o 
  -8   3   1     1306.53     1290.34     28.02 o 
  -7   3   1     1080.55     1125.23     26.08 o 
  -6   3   1      391.89      354.70     20.35 o 
  -5   3   1     2841.01     2931.38     81.75 o 
  -4   3   1     2767.13     2629.84     54.79 o 
  -3   3   1        1.55        2.75      2.25 o 
  -2   3   1      269.58      270.91      8.49 o 
  -1   3   1     5454.60     5382.75     89.54 o 
   0   3   1     1117.88     1351.68     26.57 o 
   1   3   1        0.51       -1.30      2.60 o 
   2   3   1      429.91      459.67     24.35 o 
   3   3   1    10677.28    11152.74    359.89 o 
   4   3   1      265.64      258.94     14.35 o 
   5   3   1       13.94       11.64      2.75 o 
   6   3   1     2288.85     2195.37     64.07 o 
   7   3   1      997.89      982.32     26.57 o 
   8   3   1      978.27      999.29     28.50 o 
   9   3   1      119.33      113.18     10.88 o 
  10   3   1       45.28       64.34      8.45 o 
  11   3   1       12.36       -0.71      5.62 o 
  12   3   1      680.49      831.13     58.43 o 
  13   3   1       35.42       29.49      7.42 o 
  14   3   1      683.21      653.01     56.24 o 
  15   3   1      751.32      837.66     31.58 o 
  16   3   1       26.87       34.79     10.67 o 
  17   3   1      269.25      277.82     16.40 o 
  18   3   1      202.43      227.70     15.59 o 
  19   3   1       59.66       58.98     12.27 o 
  20   3   1       63.78       62.06     13.40 o 
  21   3   1      125.85      143.51     17.23 o 
  22   3   1      158.75      190.91     26.60 o 
  23   3   1      277.14      343.40     51.25 o 
  24   3   1       26.15       20.47     24.56 o 
  25   3   1      121.00      145.64     74.70 o 
  26   3   1      156.32      180.00     78.99 o 
 -26   4   1      144.75      225.41     52.81 o 
 -25   4   1       64.91      132.62     44.79 o 
 -24   4   1      151.95      209.51     28.98 o 
 -23   4   1        7.30       14.36     10.55 o 
 -22   4   1      320.47      355.55     23.59 o 
 -21   4   1       83.58      102.02     14.82 o 
 -20   4   1      444.65      424.37     46.87 o 
 -19   4   1       82.32       76.59     11.67 o 
 -18   4   1     1055.20     1127.27     34.96 o 
 -17   4   1     2178.36     2187.00     55.88 o 
 -16   4   1      558.61      585.31     22.66 o 
 -15   4   1      367.59      410.11     18.30 o 
 -14   4   1      177.23      172.83     17.41 o 
 -13   4   1     1357.88     1476.11     39.07 o 
 -12   4   1     1643.76     1806.29     45.08 o 
 -11   4   1      726.23      788.05     20.24 o 
 -10   4   1        6.82       15.44      4.59 o 
  -9   4   1     3186.23     3509.47     67.40 o 
  -8   4   1        1.09       -1.03      3.41 o 
  -7   4   1     6258.38     6660.89    122.13 o 
  -6   4   1     4171.44     4785.68     89.01 o 
  -5   4   1     6143.00     6776.06    106.54 o 
  -4   4   1     1827.01     1961.75     33.82 o 
  -3   4   1        2.13        2.79      2.64 o 
  -2   4   1     1785.80     1914.40     34.85 o 
  -1   4   1     2920.36     3007.66     56.14 o 
   0   4   1     2166.74     2179.23     41.90 o 
   1   4   1      390.43      317.81      9.85 o 
   2   4   1       24.36       21.09      3.48 o 
   3   4   1      156.07      161.62      6.13 o 
   4   4   1       20.40       22.32      2.93 o 
   5   4   1        0.91        9.85      2.72 o 
   6   4   1     2857.15     3048.55     50.65 o 
   7   4   1     1098.90     1076.54     24.27 o 
   8   4   1       37.63       41.23      4.79 o 
   9   4   1     4355.33     4561.97     86.25 o 
  10   4   1       34.50       31.72      6.57 o 
  11   4   1     2824.59     2780.95    105.21 o 
  12   4   1      229.86      233.88     18.33 o 
  13   4   1      509.17      442.84     33.84 o 
  14   4   1       34.69       30.75     13.49 o 
  15   4   1      103.62       87.73     23.42 o 
  16   4   1      130.00      111.58     13.88 o 
  17   4   1     1712.37     1761.61     76.13 o 
  18   4   1       41.50       52.52     17.61 o 
  19   4   1       59.58       65.99     20.87 o 
  20   4   1      182.34      228.62     38.27 o 
  21   4   1      536.51      551.42     42.12 o 
  22   4   1        1.47       19.27     14.13 o 
  23   4   1      161.71      123.85     21.39 o 
  24   4   1       39.94       43.91     22.48 o 
  25   4   1       42.54       33.79     32.07 o 
  26   4   1      192.08      153.69     67.45 o 
 -26   5   1      102.10      147.55     28.46 o 
 -25   5   1       21.08      100.94     55.39 o 
 -24   5   1        2.68       52.03     32.64 o 
 -23   5   1        0.22       22.81     23.43 o 
 -22   5   1       91.80      125.92     20.05 o 
 -21   5   1      106.73      132.08     20.65 o 
 -20   5   1      781.48      737.86     32.70 o 
 -19   5   1       27.89       21.29     11.10 o 
 -18   5   1        0.21       -0.08      9.24 o 
 -17   5   1       48.04       45.03     12.86 o 
 -16   5   1       20.37        5.77      9.91 o 
 -15   5   1      311.65      276.87     18.59 o 
 -14   5   1      469.34      505.11     23.91 o 
 -13   5   1      240.99      247.47     14.04 o 
 -12   5   1       38.33       41.36      8.10 o 
 -11   5   1        4.17        8.58      4.38 o 
 -10   5   1      155.17      168.22     10.93 o 
  -9   5   1      239.76      215.95      9.77 o 
  -8   5   1       12.18       10.60      4.14 o 
  -7   5   1     1574.18     1736.98     36.72 o 
  -6   5   1     1112.96     1168.63     22.73 o 
  -5   5   1      989.77     1083.65     21.25 o 
  -4   5   1     2440.98     2748.44     46.51 o 
  -3   5   1       69.07       94.53      6.80 o 
  -2   5   1        5.58        4.17      4.10 o 
  -1   5   1     2576.20     2970.62     56.51 o 
   0   5   1     2106.14     2397.89     46.58 o 
   1   5   1        4.20       -2.64      3.20 o 
   2   5   1       10.24       10.73      3.25 o 
   3   5   1     2069.60     2192.16     37.96 o 
   4   5   1        5.97        3.45      2.81 o 
   5   5   1      193.89      229.73      7.93 o 
   6   5   1      477.63      425.45     11.21 o 
   7   5   1        7.46        5.34      3.07 o 
   8   5   1      257.36      241.39      8.97 o 
   9   5   1      210.11      226.28     10.28 o 
  10   5   1       38.90       27.10      5.46 o 
  11   5   1       35.81       28.93      7.00 o 
  12   5   1      132.17      157.90     13.49 o 
  13   5   1      123.08      132.96     14.30 o 
  14   5   1      112.87       95.53     12.49 o 
  15   5   1      222.02      209.78     16.98 o 
  16   5   1      137.67      120.37     14.58 o 
  17   5   1       21.35       -1.58      9.28 o 
  18   5   1        4.43        7.25      9.64 o 
  19   5   1      510.01      481.80     26.29 o 
  20   5   1      220.70      159.49     21.25 o 
  21   5   1       20.89       32.76     15.05 o 
  22   5   1       12.92        7.27     14.12 o 
  23   5   1      272.32      219.17     25.86 o 
  24   5   1      157.86      198.20     25.83 o 
  25   5   1        9.04       58.43     32.15 o 
 -25   6   1        3.33        3.29     23.52 o 
 -24   6   1      356.50      368.18     52.25 o 
 -23   6   1       37.76       56.69     23.86 o 
 -22   6   1      745.97      707.56     62.82 o 
 -21   6   1      312.25      290.21     19.83 o 
 -20   6   1        2.72        6.47      9.56 o 
 -19   6   1      173.02      165.31     15.31 o 
 -18   6   1     1166.92     1179.27     36.61 o 
 -17   6   1      379.87      339.84     18.78 o 
 -16   6   1       18.18       14.24      8.27 o 
 -15   6   1       36.07       29.40      8.95 o 
 -14   6   1      500.26      476.20     20.10 o 
 -13   6   1       73.51       93.88     10.64 o 
 -12   6   1       20.43       20.94      7.04 o 
 -11   6   1      167.84      193.04     10.21 o 
 -10   6   1       54.25       42.68     11.83 o 
  -9   6   1     1265.12     1317.55     30.70 o 
  -8   6   1      116.71      114.11      9.29 o 
  -7   6   1     3767.30     3718.53     62.58 o 
  -6   6   1       48.07      100.91      6.08 o 
  -5   6   1       95.97      132.75      6.68 o 
  -4   6   1      295.60      363.90     10.61 o 
  -3   6   1     1794.61     2071.60     39.23 o 
  -2   6   1     2891.88     3105.07     55.77 o 
  -1   6   1      114.27      111.42      6.46 o 
   0   6   1     1776.14     1892.14     38.82 o 
   1   6   1     4724.99     5000.64     85.97 o 
   2   6   1      331.11      274.69      9.66 o 
   3   6   1      514.62      517.36     13.68 o 
   4   6   1       18.49       18.30      3.77 o 
   5   6   1      551.91      547.03     13.71 o 
   6   6   1       18.64       25.07      4.00 o 
   7   6   1     2549.40     2519.05     44.24 o 
   8   6   1       10.55       16.24      4.11 o 
   9   6   1     5087.77     5032.97     87.54 o 
  10   6   1      925.78      884.04     21.62 o 
  11   6   1     1521.64     1518.13     34.96 o 
  12   6   1      108.45       93.08      9.77 o 
  13   6   1      189.53      187.57     12.77 o 
  14   6   1      490.91      483.70     20.02 o 
  15   6   1      571.11      481.26     24.90 o 
  16   6   1     1367.57     1213.34     42.39 o 
  17   6   1      203.61      198.85     18.36 o 
  18   6   1      452.86      440.31     27.03 o 
  19   6   1       29.55       14.50     13.91 o 
  20   6   1      308.22      267.28     35.69 o 
  21   6   1       95.15      120.68     20.79 o 
  22   6   1      114.49      115.71     21.09 o 
  23   6   1       81.11       83.36     20.09 o 
  24   6   1      105.67      134.68     30.86 o 
  25   6   1      432.95      519.44    128.81 o 
 -24   7   1      971.75      855.89     53.76 o 
 -23   7   1       19.20       19.91     27.49 o 
 -22   7   1       17.89       28.28     14.81 o 
 -21   7   1        1.79        2.68     11.25 o 
 -20   7   1      430.93      455.20     37.41 o 
 -19   7   1      416.75      422.01     22.49 o 
 -18   7   1       54.75       48.57     11.08 o 
 -17   7   1       11.65       21.82      9.29 o 
 -16   7   1      543.15      500.16     22.50 o 
 -15   7   1     1180.25     1021.12     32.45 o 
 -14   7   1        4.62        1.65      7.65 o 
 -13   7   1     1291.88     1159.73     34.22 o 
 -12   7   1     2860.32     2536.96     60.79 o 
 -11   7   1      512.26      487.82     19.73 o 
 -10   7   1        3.32        2.83      5.09 o 
  -9   7   1      234.93      262.19     12.26 o 
  -8   7   1     1547.99     1542.92     32.28 o 
  -7   7   1      308.27      302.87     10.62 o 
  -6   7   1      178.33      167.52      8.24 o 
  -5   7   1       13.76       24.71      4.26 o 
  -4   7   1     1213.02     1087.39     22.78 o 
  -3   7   1        0.22       -1.26      3.14 o 
  -2   7   1       21.53       12.06      3.99 o 
  -1   7   1      370.85      407.05     13.11 o 
   0   7   1     1760.43     1771.08     37.70 o 
   1   7   1      756.96      851.80     20.01 o 
   2   7   1      843.19      893.42     20.58 o 
   3   7   1     4050.82     4336.60     76.34 o 
   4   7   1     1343.19     1345.59     26.76 o 
   5   7   1      289.04      366.25     11.58 o 
   6   7   1     1267.65     1270.52     25.84 o 
   7   7   1      162.63      194.75      8.66 o 
   8   7   1      358.73      399.87     12.44 o 
   9   7   1       42.52       49.59      5.84 o 
  10   7   1     1071.88      993.99     23.52 o 
  11   7   1      221.72      214.36     11.75 o 
  12   7   1        3.42       -3.63      6.00 o 
  13   7   1        1.18        3.29      6.81 o 
  14   7   1     1054.19      971.98     30.41 o 
  15   7   1     1566.39     1485.49     41.27 o 
  16   7   1        4.81       21.28      8.87 o 
  17   7   1       14.01       16.68     11.52 o 
  18   7   1       98.86       98.47     15.75 o 
  19   7   1      193.73      232.55     29.12 o 
  20   7   1       46.28       41.24     14.36 o 
  21   7   1      286.91      339.45     34.14 o 
  22   7   1      300.28      389.85     34.32 o 
  23   7   1      103.91       89.25     42.09 o 
  24   7   1       64.76       85.13     29.70 o 
 -23   8   1        5.36      -11.70     29.13 o 
 -22   8   1      184.51      196.44     32.92 o 
 -21   8   1      184.86      150.99     18.54 o 
 -20   8   1      113.95       97.53     15.79 o 
 -19   8   1      498.34      427.48     25.24 o 
 -18   8   1       83.12       71.58     12.98 o 
 -17   8   1      528.83      529.84     24.37 o 
 -16   8   1       53.63       41.95     10.77 o 
 -15   8   1      588.46      578.39     24.19 o 
 -14   8   1        0.15        5.10      8.13 o 
 -13   8   1        9.24        2.97      7.35 o 
 -12   8   1      668.81      591.36     23.22 o 
 -11   8   1        7.02        3.60      7.31 o 
 -10   8   1      666.96      636.62     20.48 o 
  -9   8   1     1447.97     1433.94     34.77 o 
  -8   8   1      282.66      322.46     12.00 o 
  -7   8   1      525.00      455.30     14.00 o 
  -6   8   1     1547.65     1440.21     29.37 o 
  -5   8   1      763.68      666.78     17.12 o 
  -4   8   1      182.51      237.21      9.89 o 
  -3   8   1       89.37      110.21      7.47 o 
  -2   8   1      451.11      409.77     13.42 o 
  -1   8   1       98.46       87.74      6.83 o 
   0   8   1        2.78        0.63      3.90 o 
   1   8   1       32.17       27.09      4.69 o 
   2   8   1       26.55       53.71      7.58 o 
   3   8   1      905.57      887.25     21.46 o 
   4   8   1      582.10      541.99     14.97 o 
   5   8   1      667.68      663.21     17.01 o 
   6   8   1       92.99       79.82      6.48 o 
   7   8   1       72.34       65.41      6.40 o 
   8   8   1     5329.11     5260.99     87.98 o 
   9   8   1      696.39      652.68     17.47 o 
  10   8   1      367.11      323.94     18.14 o 
  11   8   1      187.48      165.83     11.27 o 
  12   8   1      155.31      155.09     13.32 o 
  13   8   1       30.48        9.57      8.19 o 
  14   8   1      340.43      372.51     23.21 o 
  15   8   1      128.24      137.22     18.07 o 
  16   8   1       25.03       28.35     11.84 o 
  17   8   1      438.09      490.39     27.77 o 
  18   8   1       24.95       44.79     13.68 o 
  19   8   1     1398.80     1329.60     49.11 o 
  20   8   1       67.62       50.22     16.04 o 
  21   8   1        0.29       -0.12     16.84 o 
  22   8   1       11.55       11.13     26.35 o 
  23   8   1       30.47       55.57     33.71 o 
 -22   9   1        9.27       19.68     24.59 o 
 -21   9   1        2.25      -18.83     20.86 o 
 -20   9   1      138.93       97.69     20.56 o 
 -19   9   1      696.31      631.93     39.15 o 
 -18   9   1       22.75       50.14     16.81 o 
 -17   9   1      108.22       93.77     18.81 o 
 -16   9   1        0.44      -11.15      9.45 o 
 -15   9   1      362.99      263.91     19.55 o 
 -14   9   1        0.45       -6.34      8.77 o 
 -13   9   1       18.47       45.96     10.04 o 
 -12   9   1      364.28      318.27     18.03 o 
 -11   9   1      355.71      425.31     20.24 o 
 -10   9   1       16.91       10.86      7.74 o 
  -9   9   1      375.46      373.78     14.56 o 
  -8   9   1      398.38      339.30     12.84 o 
  -7   9   1       61.00       66.54      6.78 o 
  -6   9   1      256.63      237.32     10.77 o 
  -5   9   1      659.11      631.33     17.37 o 
  -4   9   1       41.20       34.66      5.36 o 
  -3   9   1      827.31      848.98     21.72 o 
  -2   9   1      736.94      806.98     21.04 o 
  -1   9   1     1409.93     1577.42     33.75 o 
   0   9   1     2540.14     2569.88     46.68 o 
   1   9   1      254.55      256.43     11.28 o 
   2   9   1     1196.97     1146.97     26.50 o 
   3   9   1      942.61      988.12     23.95 o 
   4   9   1      112.99      140.79      8.58 o 
   5   9   1     1114.83     1134.74     25.24 o 
   6   9   1       55.92       60.27      7.60 o 
   7   9   1      660.48      615.24     19.26 o 
   8   9   1      124.10      125.99      9.70 o 
   9   9   1      333.81      290.39     13.69 o 
  10   9   1       43.33       34.32     10.30 o 
  11   9   1      189.06      253.62     17.38 o 
  12   9   1      327.53      282.86     17.49 o 
  13   9   1      109.24      147.65     14.03 o 
  14   9   1      183.94      146.76     18.69 o 
  15   9   1        5.06        1.52     14.51 o 
  16   9   1      243.31      259.04     21.90 o 
  17   9   1       74.42      105.68     17.36 o 
  18   9   1      111.41      110.31     23.57 o 
  19   9   1      242.93      252.79     34.67 o 
  20   9   1       49.38       17.83     19.87 o 
  21   9   1      427.79      413.23     47.74 o 
 -20  10   1       21.27       -2.70     21.25 o 
 -19  10   1      108.22       98.54     30.47 o 
 -18  10   1       84.89       95.78     21.18 o 
 -17  10   1      105.57       94.26     20.78 o 
 -16  10   1      236.89      206.93     30.13 o 
 -15  10   1        0.07        0.87     12.68 o 
 -14  10   1       91.97       97.10     18.96 o 
 -13  10   1      139.46      137.28     19.99 o 
 -12  10   1      211.88      213.48     23.36 o 
 -11  10   1        5.15        4.92      8.59 o 
 -10  10   1        0.68        1.83      8.27 o 
  -9  10   1      188.79      184.09     12.04 o 
  -8  10   1        1.00        4.50      5.23 o 
  -7  10   1      139.99      128.29      9.09 o 
  -6  10   1      298.98      313.39     12.91 o 
  -5  10   1      160.70      149.89     10.65 o 
  -4  10   1      125.30      111.84      8.49 o 
  -3  10   1       25.90        8.66      5.27 o 
  -2  10   1        0.24       -8.07      4.49 o 
  -1  10   1       13.85       11.81      5.32 o 
   0  10   1      214.42      222.16     10.65 o 
   1  10   1      201.16      216.32     18.39 o 
   2  10   1       32.08       31.79      7.35 o 
   3  10   1       42.54       46.07      7.84 o 
   4  10   1       63.40       74.44      8.56 o 
   5  10   1      437.49      473.46     17.47 o 
   6  10   1        6.92        3.43      5.94 o 
   7  10   1      149.59      150.54     14.58 o 
   8  10   1      168.04      144.55     10.85 o 
   9  10   1      711.92      704.10     24.67 o 
  10  10   1        0.01       -5.81      6.29 o 
  11  10   1      110.11      106.86     12.86 o 
  12  10   1      242.98      214.88     16.78 o 
  13  10   1      123.35      156.04     15.11 o 
  14  10   1        1.96        1.17     11.05 o 
  15  10   1        1.00        7.44     12.06 o 
  16  10   1        8.11       -4.84     16.17 o 
  17  10   1       82.69      100.93     23.37 o 
  18  10   1      122.25       80.17     23.65 o 
  19  10   1       20.81        0.24     18.58 o 
  20  10   1      333.31      273.70     39.24 o 
 -19  11   1      450.48      370.36     45.46 o 
 -18  11   1        0.00        9.30     29.53 o 
 -17  11   1      125.73      142.59     31.35 o 
 -16  11   1      189.04      231.01     26.98 o 
 -15  11   1      108.89       68.23     19.23 o 
 -14  11   1        3.50       15.82     14.57 o 
 -13  11   1      201.35      192.82     39.72 o 
 -12  11   1       27.57       41.25     14.81 o 
 -11  11   1       59.37       71.82     16.88 o 
 -10  11   1       86.42       83.46     17.42 o 
  -9  11   1      915.83      982.64     45.34 o 
  -8  11   1       59.70       27.82      8.66 o 
  -7  11   1      231.88      271.24     14.44 o 
  -6  11   1      668.00      677.64     21.03 o 
  -5  11   1     1347.64     1313.14     29.76 o 
  -4  11   1      671.67      645.97     19.01 o 
  -3  11   1       70.95       65.03      9.35 o 
  -2  11   1      470.20      501.95     19.99 o 
  -1  11   1      185.06      160.28     11.31 o 
   0  11   1       93.41      104.87      9.78 o 
   1  11   1       65.86       79.37     10.62 o 
   2  11   1       60.37       84.56      9.87 o 
   3  11   1      138.32      143.70     10.89 o 
   4  11   1       35.88       50.61      9.35 o 
   5  11   1      586.04      559.37     19.72 o 
   6  11   1      285.73      307.54     15.07 o 
   7  11   1       59.67       40.19      8.16 o 
   8  11   1       36.04       33.20      8.69 o 
   9  11   1        0.04        0.37      7.22 o 
  10  11   1      458.61      486.32     21.30 o 
  11  11   1        0.23       -0.64      8.83 o 
  12  11   1        1.52       -4.65      8.76 o 
  13  11   1       59.58       74.56     15.81 o 
  14  11   1      143.03      144.15     24.92 o 
  15  11   1       71.32       22.39     19.10 o 
  16  11   1      453.17      439.88     44.68 o 
  17  11   1        0.18        7.20     20.68 o 
  18  11   1        7.01       22.04     23.86 o 
 -16  12   1        4.51       -5.79     22.99 o 
 -15  12   1       77.86       54.98     26.29 o 
 -14  12   1       13.69        8.74     15.47 o 
 -13  12   1       50.63       48.46     24.42 o 
 -12  12   1       13.91       21.79     15.69 o 
 -11  12   1        5.11       15.80     14.45 o 
 -10  12   1     1018.33     1068.02     49.80 o 
  -9  12   1       36.79       29.15     14.57 o 
  -8  12   1      176.24      162.78     21.61 o 
  -7  12   1       30.88       24.67     11.04 o 
  -6  12   1      174.94      184.84     18.53 o 
  -5  12   1        2.06       10.53     10.17 o 
  -4  12   1        3.76       -1.34      9.34 o 
  -3  12   1      125.78      116.67     19.91 o 
  -2  12   1      507.47      499.53     20.81 o 
  -1  12   1      525.75      561.54     20.29 o 
   0  12   1        6.24        4.25      6.73 o 
   1  12   1     1431.18     1431.06     35.40 o 
   2  12   1      155.61      144.54     11.31 o 
   3  12   1        1.37        6.84      6.66 o 
   4  12   1       17.70       15.16      7.52 o 
   5  12   1        0.40       -1.74      7.27 o 
   6  12   1       51.82       42.82      8.84 o 
   7  12   1        0.31       -8.01      7.18 o 
   8  12   1      404.41      400.91     20.13 o 
   9  12   1      100.86      121.45     12.97 o 
  10  12   1      210.50      205.25     18.04 o 
  11  12   1      197.58      154.36     19.21 o 
  12  12   1       92.81       64.85     16.10 o 
  13  12   1       55.15       18.62     21.54 o 
  14  12   1       17.22      -13.16     19.65 o 
  15  12   1        0.03       -3.58     21.39 o 
  16  12   1        0.20        2.94     22.77 o 
 -14  13   1       23.71       40.14     25.44 o 
 -13  13   1       86.88       62.08     27.21 o 
 -12  13   1      117.91       99.25     40.74 o 
 -11  13   1       29.85       23.80     22.52 o 
 -10  13   1      176.94      147.56     23.21 o 
  -9  13   1      113.90      112.06     21.34 o 
  -8  13   1       77.48       83.23     21.08 o 
  -7  13   1      261.79      296.02     43.32 o 
  -6  13   1      546.10      605.37     31.91 o 
  -5  13   1      480.12      533.59     29.76 o 
  -4  13   1       35.63       50.41     13.07 o 
  -3  13   1      194.02      238.88     18.50 o 
  -2  13   1       10.32        6.26      9.16 o 
  -1  13   1       23.18       22.63      9.86 o 
   0  13   1       47.30       57.70     11.80 o 
   1  13   1       74.28       68.31     12.35 o 
   2  13   1        1.43       10.51     11.21 o 
   3  13   1      175.69      175.08     24.75 o 
   4  13   1       93.33       94.37     12.93 o 
   5  13   1      188.93      201.31     21.75 o 
   6  13   1      294.21      261.16     17.11 o 
   7  13   1      307.55      368.24     22.50 o 
   8  13   1        0.75       -4.96     17.28 o 
   9  13   1        0.34      -11.25     12.27 o 
  10  13   1       33.36       27.96     15.48 o 
  11  13   1        1.22       -2.64     13.70 o 
  12  13   1        6.37        2.02     14.00 o 
  13  13   1       32.17       36.79     25.09 o 
 -10  14   1        3.25      -10.00     19.80 o 
  -9  14   1       79.28      153.96     32.85 o 
  -8  14   1      173.52      176.56     34.19 o 
  -7  14   1      158.03      234.98     34.80 o 
  -6  14   1      527.34      715.26     55.40 o 
  -5  14   1      421.02      490.10     35.50 o 
  -4  14   1        2.36       12.88     12.44 o 
  -3  14   1      118.94      122.05     22.37 o 
  -2  14   1       28.14       25.81     12.82 o 
  -1  14   1       25.97       21.95     12.54 o 
   0  14   1       10.31       10.33     11.27 o 
   1  14   1        1.00        2.79     14.47 o 
   2  14   1       51.43       56.99     14.69 o 
   3  14   1      210.10      237.30     25.84 o 
   4  14   1       45.91       49.95     26.59 o 
   5  14   1        2.09       10.33     17.47 o 
   6  14   1      330.44      398.18     59.72 o 
   7  14   1        8.93       20.13     30.52 o 
   8  14   1      705.28      841.12     84.02 o 
   9  14   1      295.11      281.48     38.87 o 
  -2  15   1       49.38       42.99     21.79 o 
  -1  15   1        0.37        2.36     18.79 o 
   0  15   1        5.82       11.36     18.76 o 
   1  15   1        2.41      -19.14     17.59 o 
   2  15   1       37.66       34.62     20.52 o 
 -27   0   2      645.48      926.94     84.76 o 
 -26   0   2     1405.42     1917.77    133.19 o 
 -25   0   2     2776.25     3912.04    225.89 o 
 -24   0   2      654.79      802.09     49.47 o 
 -23   0   2      965.09     1210.45    177.00 o 
 -22   0   2      629.32      828.62    123.25 o 
 -21   0   2       71.27       49.30     17.14 o 
 -20   0   2       28.87       23.74     14.14 o 
 -19   0   2     1458.63     1661.45    161.66 o 
 -18   0   2     1451.81     1850.75    128.28 o 
 -17   0   2        1.99       11.58     10.98 o 
 -16   0   2     5071.67     5258.23    170.01 o 
 -15   0   2      348.68      335.99     18.68 o 
 -14   0   2      215.42      218.34     14.57 o 
 -13   0   2      183.95      218.45     13.99 o 
 -12   0   2      703.05      573.05     22.95 o 
 -11   0   2     4674.12     5095.10    286.91 o 
 -10   0   2      590.73      750.59     26.31 o 
  -9   0   2     6999.81     6728.34    357.53 o 
  -8   0   2     2250.10     2108.71     59.36 o 
  -7   0   2     1170.95     1167.14     35.18 o 
  -6   0   2      292.71      243.20     10.43 o 
  -5   0   2      175.48      171.98     10.50 o 
  -4   0   2      890.89      748.15     33.60 o 
  -3   0   2     7804.18     6442.46    444.53 o 
  -2   0   2     7179.65     6546.44    158.99 o 
  -1   0   2     3628.31     3204.80     63.43 o 
   0   0   2    20553.53    18871.38    460.05 o 
   1   0   2        0.43       -2.35      2.93 o 
   2   0   2    85203.63    79164.62   2061.10 o 
   3   0   2      310.51      312.58     11.34 o 
   4   0   2    33211.83    31738.89    606.45 o 
   5   0   2    31342.47    30634.20    638.05 o 
   6   0   2     9235.88     8679.44    169.22 o 
   7   0   2    10809.80    10685.65    242.44 o 
   8   0   2       97.32       87.19      9.11 o 
   9   0   2      122.68      226.09     17.96 o 
  10   0   2     9313.47    10656.55    542.91 o 
  11   0   2     5744.55     6259.72    670.70 o 
  12   0   2      202.51      375.24     55.47 o 
  13   0   2     3834.40     4463.10    157.44 o 
  14   0   2     2476.98     2879.83    249.16 o 
  15   0   2        5.49       -1.47     10.85 o 
  16   0   2        0.87       -3.23     20.86 o 
  17   0   2     1173.71     1417.66     65.39 o 
  18   0   2     3276.54     4480.23    219.42 o 
  19   0   2     1725.48     2324.55    127.63 o 
  20   0   2       42.07       44.88     17.54 o 
  21   0   2      589.36      733.21     59.31 o 
  22   0   2       46.61       74.87     25.36 o 
  23   0   2      116.37      185.93     26.81 o 
  24   0   2       12.07       35.73     18.47 o 
  25   0   2      106.75      123.37     37.80 o 
 -27   1   2        1.58       45.26     20.61 o 
 -26   1   2       74.32      104.47     25.56 o 
 -25   1   2       59.69      101.58     25.05 o 
 -24   1   2      260.01      277.66     22.71 o 
 -23   1   2      111.12      136.67     16.59 o 
 -22   1   2      581.22      777.48     50.22 o 
 -21   1   2      528.23      570.19     27.14 o 
 -20   1   2      279.88      261.87     20.12 o 
 -19   1   2      597.03      691.60     28.98 o 
 -18   1   2       30.37       38.20     10.20 o 
 -17   1   2       10.65       -1.65      6.67 o 
 -16   1   2      221.66      232.39     13.39 o 
 -15   1   2     2700.12     2755.65     65.92 o 
 -14   1   2     4473.73     4273.90     90.21 o 
 -13   1   2      599.41      722.63     23.78 o 
 -12   1   2      362.96      374.83     15.90 o 
 -11   1   2     1508.85     1506.29     36.89 o 
 -10   1   2     4490.62     4455.42     91.78 o 
  -9   1   2      234.82      226.13     10.60 o 
  -8   1   2      258.08      320.67     16.04 o 
  -7   1   2      384.19      305.93     17.35 o 
  -6   1   2     4048.04     3798.17     65.36 o 
  -5   1   2      177.58      216.72     11.15 o 
  -4   1   2     2250.59     2077.25     34.15 o 
  -3   1   2    22359.49    21336.56    345.62 o 
  -2   1   2      173.39      186.18      8.57 o 
  -1   1   2      487.56      494.56      9.23 o 
   0   1   2    16317.74    15607.70    303.48 o 
   1   1   2     8608.95     7922.67    144.14 o 
   2   1   2    23082.96    21469.04    334.14 o 
   3   1   2     6746.38     6451.76    107.35 o 
   4   1   2    25427.39    23826.09    390.66 o 
   5   1   2      685.88      703.64     16.71 o 
   6   1   2      186.09      212.14     10.41 o 
   7   1   2      337.97      315.30      9.97 o 
   8   1   2     5391.62     5070.69    116.76 o 
   9   1   2      164.21      237.60     14.28 o 
  10   1   2      788.42      808.29     41.59 o 
  11   1   2     1166.26     1354.85    100.23 o 
  12   1   2     1911.02     2080.77    109.90 o 
  13   1   2     1330.03     1567.13    100.02 o 
  14   1   2       72.35      130.10     10.92 o 
  15   1   2     2277.46     2625.25    234.03 o 
  16   1   2      587.59      685.34     41.90 o 
  17   1   2       87.04       93.29     15.42 o 
  18   1   2       12.37       23.13     12.55 o 
  19   1   2     1457.37     1854.53     68.31 o 
  20   1   2       71.13       91.15     14.88 o 
  21   1   2        7.83       31.43     12.03 o 
  22   1   2      144.93      142.33     21.08 o 
  23   1   2      348.20      351.50     28.95 o 
  24   1   2      458.59      552.83     30.50 o 
  26   1   2      105.28      151.15     28.61 o 
 -27   2   2       13.44       48.54     25.77 o 
 -26   2   2        9.44       53.36     21.33 o 
 -25   2   2       93.38      127.33     25.94 o 
 -24   2   2      112.65      117.84     16.37 o 
 -23   2   2       27.98       43.76     10.89 o 
 -22   2   2       89.38      106.00     15.68 o 
 -21   2   2       12.85       25.22     10.42 o 
 -20   2   2      552.90      571.94     26.67 o 
 -19   2   2      329.83      318.91     31.78 o 
 -18   2   2      564.76      543.70     21.52 o 
 -17   2   2        4.05        8.29      7.37 o 
 -16   2   2      266.61      271.29     17.15 o 
 -15   2   2       33.95       18.74      6.92 o 
 -14   2   2       12.75       11.20      5.33 o 
 -13   2   2        0.97        2.51      4.07 o 
 -12   2   2     1515.46     1548.17     36.47 o 
 -11   2   2      830.82      904.95     33.89 o 
 -10   2   2      582.51      724.95     23.23 o 
  -9   2   2     2381.21     2422.99     58.38 o 
  -8   2   2     6699.32     6870.56    174.42 o 
  -7   2   2      975.63     1034.53     24.65 o 
  -6   2   2     7442.28     7826.73    207.76 o 
  -5   2   2      796.89      834.72     15.88 o 
  -4   2   2     3053.44     2976.01     51.08 o 
  -3   2   2     6458.30     6304.21    103.32 o 
  -2   2   2     2247.97     2264.18     36.81 o 
  -1   2   2     1470.84     1431.47     28.18 o 
   0   2   2      740.16      835.78     25.76 o 
   1   2   2      912.45      898.84     20.53 o 
   2   2   2     2299.37     2205.29     39.67 o 
   3   2   2     1972.91     1927.34     35.26 o 
   4   2   2     3651.04     3645.34     58.92 o 
   5   2   2        2.71       -1.59      2.32 o 
   6   2   2     5927.10     5929.28    146.84 o 
   7   2   2       16.08        5.51      3.46 o 
   8   2   2      205.06      245.84     12.45 o 
   9   2   2      168.39      172.37      7.78 o 
  10   2   2     1847.40     1971.76     66.13 o 
  11   2   2        0.07       -4.22      6.25 o 
  12   2   2       11.14       15.08      6.10 o 
  13   2   2       16.86       17.76      6.82 o 
  14   2   2      144.06      182.46     22.44 o 
  15   2   2      160.36      147.05     12.18 o 
  16   2   2       81.77      101.66     11.30 o 
  17   2   2        0.05      -10.66      8.92 o 
  18   2   2       38.39       29.31     11.14 o 
  19   2   2      573.53      657.43     57.82 o 
  20   2   2       22.27        1.09     10.39 o 
  21   2   2      492.64      623.32     38.88 o 
  22   2   2       32.30       32.03     12.50 o 
  23   2   2       25.78       24.66     15.84 o 
  24   2   2       28.34       49.66     17.19 o 
  25   2   2       58.83       88.77     40.58 o 
  26   2   2        0.08       44.18     20.80 o 
 -27   3   2       10.22       79.64     44.26 o 
 -26   3   2        0.16       16.37     29.29 o 
 -25   3   2      375.85      481.41     70.69 o 
 -24   3   2        0.78       33.32     17.65 o 
 -23   3   2      115.70      160.18     17.25 o 
 -22   3   2      728.66      740.76     32.37 o 
 -21   3   2      403.92      450.24     25.25 o 
 -20   3   2      291.14      322.66     21.15 o 
 -19   3   2       29.81       21.99      9.81 o 
 -18   3   2     1065.47     1059.98     34.28 o 
 -17   3   2       44.10       43.71      9.39 o 
 -16   3   2      608.10      616.83     22.63 o 
 -15   3   2      417.34      417.55     17.92 o 
 -14   3   2        0.10       -0.05      6.14 o 
 -13   3   2       12.38       11.21      4.49 o 
 -12   3   2      140.21      152.84      9.53 o 
 -11   3   2     1176.57     1279.73     29.22 o 
 -10   3   2     3351.16     3451.38     68.00 o 
  -9   3   2       45.13       41.76      4.92 o 
  -8   3   2       26.86       55.59      4.89 o 
  -7   3   2      740.16      870.90     18.88 o 
  -6   3   2      139.71      158.91      6.71 o 
  -5   3   2     2068.99     2179.20     36.97 o 
  -4   3   2       12.62        8.02      3.21 o 
  -3   3   2      563.16      574.54     11.38 o 
  -2   3   2     8173.62     8502.19    142.31 o 
  -1   3   2     6867.15     6782.54    123.29 o 
   0   3   2    11896.56    12329.10    242.30 o 
   1   3   2     5051.30     5190.50     95.27 o 
   2   3   2     1348.59     1322.35     27.89 o 
   3   3   2     4250.79     4094.08     66.59 o 
   4   3   2        1.07       -0.95      2.30 o 
   5   3   2       78.15      117.58      5.27 o 
   6   3   2        1.59       -2.23      2.59 o 
   7   3   2      351.60      328.61      9.78 o 
   8   3   2      656.49      582.98     17.39 o 
   9   3   2      145.10      116.19      8.37 o 
  10   3   2       58.36       52.11      5.23 o 
  11   3   2      421.65      413.03     19.54 o 
  12   3   2        1.97        4.75      6.89 o 
  13   3   2      155.00      149.58     19.02 o 
  14   3   2      237.52      189.01     14.97 o 
  15   3   2       59.27       49.33     10.82 o 
  16   3   2      687.56      690.70     36.02 o 
  17   3   2        6.57        6.06      9.20 o 
  18   3   2       14.09        4.68     11.88 o 
  19   3   2        0.04      -13.43     11.59 o 
  20   3   2       29.45       42.86     15.70 o 
  21   3   2      284.50      288.84     26.52 o 
  22   3   2       10.10       34.28     17.49 o 
  23   3   2       78.20       78.76     17.89 o 
  24   3   2      832.64     1035.26     50.47 o 
  25   3   2        2.89       18.61     24.50 o 
  26   3   2      288.02      321.56     41.36 o 
 -26   4   2       24.35       73.63     43.89 o 
 -25   4   2      101.49      171.29     78.91 o 
 -24   4   2        2.09        9.57     26.43 o 
 -23   4   2      154.16      198.99     21.96 o 
 -22   4   2      130.13      124.75     15.78 o 
 -21   4   2       23.43       37.64     11.07 o 
 -20   4   2        0.31       15.56      7.88 o 
 -19   4   2     1153.69     1168.10     39.49 o 
 -18   4   2     2326.52     2320.32     59.00 o 
 -17   4   2      214.56      210.37     14.96 o 
 -16   4   2      931.18      933.25     31.93 o 
 -15   4   2       61.98       33.92      8.46 o 
 -14   4   2      417.95      393.14     17.73 o 
 -13   4   2       67.48       50.49      8.29 o 
 -12   4   2       22.20       38.97      5.57 o 
 -11   4   2      453.56      501.56     14.15 o 
 -10   4   2       43.45       50.27      5.19 o 
  -9   4   2      818.35      802.13     18.68 o 
  -8   4   2      727.55      688.47     20.73 o 
  -7   4   2      678.98      616.45     16.51 o 
  -6   4   2     1244.64     1503.08     31.89 o 
  -5   4   2       64.08       44.27      4.89 o 
  -4   4   2      783.70      806.28     16.33 o 
  -3   4   2     1517.37     1657.89     29.52 o 
  -2   4   2        0.42       -1.18      3.00 o 
  -1   4   2       39.30       59.89      5.21 o 
   0   4   2      355.13      412.68     11.17 o 
   1   4   2     1077.61     1155.18     25.25 o 
   2   4   2     2291.69     2376.17     46.61 o 
   3   4   2      748.83      867.72     19.07 o 
   4   4   2     2857.10     2863.10     44.69 o 
   5   4   2       13.93        5.52      2.49 o 
   6   4   2      478.97      392.97     10.58 o 
   7   4   2        5.52        0.99      3.29 o 
   8   4   2      721.00      778.73     24.63 o 
   9   4   2     2438.12     2282.19     46.42 o 
  10   4   2      353.69      345.23     14.24 o 
  11   4   2      163.82      172.57      8.84 o 
  12   4   2     1121.35     1045.63     29.69 o 
  13   4   2      389.94      395.86     20.07 o 
  14   4   2       93.01       92.40     12.37 o 
  15   4   2      593.35      607.35     31.71 o 
  16   4   2      103.91       97.43     13.62 o 
  17   4   2     3052.11     2953.54     80.99 o 
  18   4   2      631.58      581.67     27.92 o 
  19   4   2        2.11        1.42     12.67 o 
  20   4   2       45.60       36.92     19.03 o 
  21   4   2       19.37        1.08     12.58 o 
  22   4   2       80.15       75.54     18.00 o 
  23   4   2      303.48      349.11     29.98 o 
  24   4   2       58.96       59.12     18.69 o 
  25   4   2      184.14      158.66     34.69 o 
 -26   5   2       15.99        4.83     31.74 o 
 -25   5   2        1.79       20.86     32.07 o 
 -24   5   2      918.21     1028.58     97.11 o 
 -23   5   2      874.84      941.26     66.01 o 
 -22   5   2      300.83      308.23     45.89 o 
 -21   5   2       96.33      119.17     19.36 o 
 -20   5   2     1878.68     1908.06     52.60 o 
 -19   5   2      708.67      647.28     25.79 o 
 -18   5   2      140.69      157.75     14.14 o 
 -17   5   2     6081.35     5553.33    110.22 o 
 -16   5   2      575.63      587.75     23.30 o 
 -15   5   2       14.61        0.35      8.87 o 
 -14   5   2      214.90      191.57     13.29 o 
 -13   5   2       13.54        8.42      6.49 o 
 -12   5   2       46.93       34.34      5.59 o 
 -11   5   2      768.23      823.18     21.83 o 
 -10   5   2      991.08      964.79     24.16 o 
  -9   5   2      420.83      518.73     15.72 o 
  -8   5   2      448.41      450.89     14.36 o 
  -7   5   2       52.21       57.98      5.97 o 
  -6   5   2      351.59      382.28     12.77 o 
  -5   5   2     4578.36     5049.92     88.73 o 
  -4   5   2      941.14     1252.57     26.02 o 
  -3   5   2     2150.88     2080.14     42.97 o 
  -2   5   2     2405.27     2610.32     46.95 o 
  -1   5   2      113.65      164.44      8.41 o 
   0   5   2      150.56      211.10      8.65 o 
   1   5   2     2553.79     2459.68     44.12 o 
   2   5   2      107.23      132.39      6.93 o 
   3   5   2      794.72      894.03     18.14 o 
   4   5   2     6347.50     6379.42    101.82 o 
   5   5   2      382.19      450.75     12.32 o 
   6   5   2      313.99      351.18     10.80 o 
   7   5   2       98.32      106.51      5.80 o 
   8   5   2       68.06       70.92      5.48 o 
   9   5   2      747.40      740.89     19.86 o 
  10   5   2      362.68      396.47     13.92 o 
  11   5   2     9290.92     8840.80    180.92 o 
  12   5   2      702.15      608.59     25.03 o 
  13   5   2      103.63       93.72     10.17 o 
  14   5   2        4.34        3.82      9.22 o 
  15   5   2       84.51       94.28     13.45 o 
  16   5   2     1336.71     1361.56     69.91 o 
  17   5   2      304.58      298.82     20.85 o 
  18   5   2        0.56        8.34     10.42 o 
  19   5   2      131.58      119.67     21.05 o 
  20   5   2      129.64      105.02     27.76 o 
  21   5   2        6.65       20.30     14.02 o 
  22   5   2      374.18      388.22     31.03 o 
  23   5   2        0.71       58.92     47.74 o 
  24   5   2       10.91       62.66     24.53 o 
  25   5   2       13.55       49.81     41.85 o 
 -25   6   2       48.34       24.48     21.70 o 
 -24   6   2       99.07       59.50     52.24 o 
 -23   6   2      388.47      295.40     33.12 o 
 -22   6   2       52.15       58.02     20.32 o 
 -21   6   2      188.95      209.71     19.67 o 
 -20   6   2       80.34      100.95     14.61 o 
 -19   6   2      835.19      798.11     43.24 o 
 -18   6   2      868.84      793.83     28.86 o 
 -17   6   2      171.01      158.09     14.40 o 
 -16   6   2      115.60      129.92     13.19 o 
 -15   6   2        0.29       -3.59      7.01 o 
 -14   6   2       69.25       64.58     10.39 o 
 -13   6   2        7.20        1.56      6.25 o 
 -12   6   2      124.98      125.83     11.03 o 
 -11   6   2       73.50       99.84     10.26 o 
 -10   6   2       11.61       24.35      6.45 o 
  -9   6   2      674.48      695.14     19.83 o 
  -8   6   2        5.03        5.29      4.54 o 
  -7   6   2      157.40      222.56     10.51 o 
  -6   6   2      120.51      178.40      8.36 o 
  -5   6   2      212.64      190.90      8.71 o 
  -4   6   2        6.60        2.90      3.00 o 
  -3   6   2     1931.12     2320.35     43.27 o 
  -2   6   2      479.76      543.77     14.24 o 
  -1   6   2     1408.27     1430.06     28.80 o 
   0   6   2       37.58       29.33      4.21 o 
   1   6   2      450.84      546.91     13.90 o 
   2   6   2      329.57      434.77     11.99 o 
   3   6   2       52.63       53.39      4.46 o 
   4   6   2       56.56       47.83      4.37 o 
   5   6   2      846.52      930.73     19.56 o 
   6   6   2        0.07        4.23      3.08 o 
   7   6   2       26.22       30.34      4.98 o 
   8   6   2      336.76      292.82     10.03 o 
   9   6   2     1136.94     1153.52     25.03 o 
  10   6   2      370.07      361.90     12.29 o 
  11   6   2      640.30      557.49     17.79 o 
  12   6   2      294.80      304.16     13.60 o 
  13   6   2       17.74       23.47      7.74 o 
  14   6   2      617.88      559.99     27.58 o 
  15   6   2      213.61      220.59     17.88 o 
  16   6   2      144.42      151.97     16.61 o 
  17   6   2      618.04      578.70     29.20 o 
  18   6   2      346.79      316.38     22.53 o 
  19   6   2        2.14       -1.56     11.39 o 
  20   6   2      131.37      128.29     17.74 o 
  21   6   2       93.88       87.31     33.95 o 
  22   6   2       61.65       33.00     24.90 o 
  23   6   2       13.27       24.13     30.35 o 
  24   6   2      207.19      178.40     35.11 o 
 -24   7   2      221.20      156.09     28.25 o 
 -23   7   2       52.27       22.44     39.47 o 
 -22   7   2      321.07      327.55     28.79 o 
 -21   7   2        1.17        3.15     11.41 o 
 -20   7   2        2.31       -1.60     10.52 o 
 -19   7   2        5.00       17.90     10.77 o 
 -18   7   2      245.21      216.14     27.09 o 
 -17   7   2       59.38       50.72     11.14 o 
 -16   7   2      419.34      386.06     26.25 o 
 -15   7   2       78.37       51.95     10.20 o 
 -14   7   2      723.26      654.89     29.31 o 
 -13   7   2       21.52       30.34      8.67 o 
 -12   7   2      441.14      466.86     20.05 o 
 -11   7   2        1.46       -1.14      5.20 o 
 -10   7   2      764.84      723.21     21.35 o 
  -9   7   2        0.01       -0.34      4.93 o 
  -8   7   2      216.04      242.65     11.84 o 
  -7   7   2      169.99      161.84      9.63 o 
  -6   7   2      100.70      125.12      7.96 o 
  -5   7   2      339.16      339.88     11.11 o 
  -4   7   2       58.52       63.19      5.45 o 
  -3   7   2      758.35      900.35     21.03 o 
  -2   7   2     1703.75     1782.33     35.49 o 
  -1   7   2       30.52       33.18      4.52 o 
   0   7   2     1798.53     2032.57     42.24 o 
   1   7   2     1003.77     1187.66     25.31 o 
   2   7   2      275.70      291.06     10.29 o 
   3   7   2      534.02      568.43     14.35 o 
   4   7   2        1.61        4.32      3.64 o 
   5   7   2      101.69       92.08      6.11 o 
   6   7   2        0.03        5.57      3.53 o 
   7   7   2        0.00        2.50      3.68 o 
   8   7   2     1048.91     1060.80     22.91 o 
   9   7   2      199.03      189.90     11.90 o 
  10   7   2      114.01       98.54      8.82 o 
  11   7   2      516.64      516.31     24.02 o 
  12   7   2     3885.78     3714.65     84.44 o 
  13   7   2      372.07      369.00     18.59 o 
  14   7   2       62.24       47.28      9.98 o 
  15   7   2      213.99      186.22     17.41 o 
  16   7   2      238.71      167.28     17.43 o 
  17   7   2      564.84      522.29     28.02 o 
  18   7   2        0.81        3.54     11.31 o 
  19   7   2      168.27      197.19     33.70 o 
  20   7   2      489.51      375.79     46.31 o 
  21   7   2      138.87      126.47     32.59 o 
  22   7   2        3.40        7.70     24.67 o 
  23   7   2        0.00       37.24     37.80 o 
 -23   8   2       81.87       36.58     21.26 o 
 -22   8   2       47.54       43.49     17.44 o 
 -21   8   2      234.54      277.60     26.32 o 
 -20   8   2      394.38      331.46     23.67 o 
 -19   8   2        0.20        7.59     10.64 o 
 -18   8   2      299.96      302.07     21.54 o 
 -17   8   2      233.68      164.98     16.89 o 
 -16   8   2     1179.52      995.93     58.79 o 
 -15   8   2      143.39      158.97     17.21 o 
 -14   8   2       15.90       12.01      9.08 o 
 -13   8   2      147.70      164.47     17.97 o 
 -12   8   2      674.11      634.09     24.74 o 
 -11   8   2        1.65       -4.06      6.61 o 
 -10   8   2        9.68        4.43      5.88 o 
  -9   8   2      304.04      286.19     13.84 o 
  -8   8   2      709.10      758.29     22.61 o 
  -7   8   2      477.18      478.87     15.81 o 
  -6   8   2      182.41      190.69     10.12 o 
  -5   8   2      235.46      283.63     10.74 o 
  -4   8   2       31.78       27.27      4.90 o 
  -3   8   2       90.31       93.52      7.15 o 
  -2   8   2      118.73      145.14     10.71 o 
  -1   8   2     2024.13     2151.63     42.30 o 
   0   8   2      714.20      799.15     21.26 o 
   1   8   2        3.96        2.92      3.42 o 
   2   8   2      110.41      124.84      7.45 o 
   3   8   2      178.34      189.49      8.66 o 
   4   8   2        4.38       -1.40      3.70 o 
   5   8   2       48.53       42.12      6.42 o 
   6   8   2     1984.62     1973.41     41.52 o 
   7   8   2       98.46      109.81      8.53 o 
   8   8   2      107.23      102.78      8.34 o 
   9   8   2      457.58      485.15     16.45 o 
  10   8   2     1390.87     1297.49     37.19 o 
  11   8   2     1885.85     1725.12     46.14 o 
  12   8   2      129.70      122.59     12.40 o 
  13   8   2      362.84      306.58     17.81 o 
  14   8   2        0.17      -10.18      7.69 o 
  15   8   2       36.09       16.37     11.33 o 
  16   8   2      241.57      233.91     20.09 o 
  17   8   2      229.77      189.09     32.95 o 
  18   8   2      244.01      201.00     26.93 o 
  19   8   2      158.61      156.14     25.03 o 
  20   8   2      240.62      225.02     28.20 o 
  21   8   2      305.97      298.19     32.19 o 
  22   8   2      166.18      134.19     34.67 o 
 -22   9   2      283.01      181.24     34.30 o 
 -21   9   2      462.11      459.22    121.49 o 
 -20   9   2      110.95       95.14     20.37 o 
 -19   9   2       98.42      114.47     17.33 o 
 -18   9   2      433.53      370.32     24.83 o 
 -17   9   2       28.47       24.71     11.96 o 
 -16   9   2      190.23      203.82     18.80 o 
 -15   9   2       90.83       93.01     14.64 o 
 -14   9   2     2064.85     1962.86     58.85 o 
 -13   9   2       23.71       19.06     10.11 o 
 -12   9   2       59.29       57.93     11.99 o 
 -11   9   2     1130.80     1064.50     37.61 o 
 -10   9   2     1224.55     1117.70     48.09 o 
  -9   9   2      179.24      213.86     14.44 o 
  -8   9   2        4.73       16.20      7.02 o 
  -7   9   2     2845.42     2806.08     56.09 o 
  -6   9   2     1077.17     1146.28     28.16 o 
  -5   9   2      106.30       92.94      7.34 o 
  -4   9   2     1262.50     1351.25     28.52 o 
  -3   9   2     1139.25     1128.62     26.60 o 
  -2   9   2        1.00       -0.36      4.06 o 
  -1   9   2       11.78        3.65      4.45 o 
   0   9   2     1160.67     1195.03     25.68 o 
   1   9   2      403.54      412.75     16.35 o 
   2   9   2      271.77      276.44     13.74 o 
   3   9   2      216.75      236.52     12.08 o 
   4   9   2     5771.72     5861.02    106.73 o 
   5   9   2     1579.48     1580.40     35.82 o 
   6   9   2       76.04       76.35      8.36 o 
   7   9   2       58.31       56.03      7.65 o 
   8   9   2     2853.07     2789.45     56.34 o 
   9   9   2      111.46       95.28     10.08 o 
  10   9   2        3.79        2.09      6.24 o 
  11   9   2      159.13      144.70     13.36 o 
  12   9   2      275.86      311.83     18.41 o 
  13   9   2       99.98       87.89     12.21 o 
  14   9   2       74.50       98.01     16.07 o 
  15   9   2      156.86      135.51     22.90 o 
  16   9   2      453.27      456.54     35.50 o 
  17   9   2      165.40      142.24     25.04 o 
  18   9   2       36.44       29.23     18.97 o 
  19   9   2      686.02      713.79     45.27 o 
  20   9   2        0.35       16.94     19.96 o 
  21   9   2        9.26        1.66     19.89 o 
 -20  10   2       30.91       24.98     30.07 o 
 -19  10   2      209.54      188.49     45.04 o 
 -18  10   2       12.36       13.07     21.03 o 
 -17  10   2      427.97      465.69     42.52 o 
 -16  10   2      122.42      136.50     17.45 o 
 -15  10   2      310.37      304.17     22.31 o 
 -14  10   2       55.23       53.18     12.93 o 
 -13  10   2      128.07      101.81     15.93 o 
 -12  10   2      201.33      185.83     17.34 o 
 -11  10   2      426.00      305.63     21.41 o 
 -10  10   2        3.35        3.24      8.36 o 
  -9  10   2      868.87      850.83     28.85 o 
  -8  10   2     2907.15     2855.28     68.21 o 
  -7  10   2       70.09       77.25     10.92 o 
  -6  10   2      917.00      906.25     43.62 o 
  -5  10   2      126.55       97.76      9.38 o 
  -4  10   2        0.23        4.79      4.63 o 
  -3  10   2      273.62      257.66     14.36 o 
  -2  10   2       19.98       25.79      7.48 o 
  -1  10   2     1895.33     2016.05     47.10 o 
   0  10   2      483.36      500.93     17.55 o 
   1  10   2     1300.34     1312.18     31.69 o 
   2  10   2     5220.31     5266.78    104.30 o 
   3  10   2      900.82      883.28     24.71 o 
   4  10   2      954.29      993.24     26.60 o 
   5  10   2     4566.38     4643.28     87.98 o 
   6  10   2      766.28      777.76     23.07 o 
   7  10   2      703.34      646.24     20.79 o 
   8  10   2       10.07       14.30      6.46 o 
   9  10   2      139.61      148.53     12.52 o 
  10  10   2      374.53      412.26     19.24 o 
  11  10   2       13.32       19.42     11.61 o 
  12  10   2       20.24       30.79     18.27 o 
  13  10   2      785.16      780.17     35.04 o 
  14  10   2       44.62       34.20     13.97 o 
  15  10   2        6.24        5.96     17.12 o 
  16  10   2      213.69      198.20     28.08 o 
  17  10   2      350.54      211.46     28.84 o 
  18  10   2      591.38      531.83     45.39 o 
  19  10   2       26.07        9.46     20.61 o 
 -19  11   2        4.75        4.85     22.12 o 
 -18  11   2       24.14       38.13     24.72 o 
 -17  11   2        0.83      -13.54     20.18 o 
 -16  11   2        2.59       -8.30     18.72 o 
 -15  11   2       67.18       48.39     17.51 o 
 -14  11   2      213.45      184.59     24.16 o 
 -13  11   2        0.68       -0.34     12.73 o 
 -12  11   2        0.17       -5.44      9.47 o 
 -11  11   2      198.99      203.95     18.35 o 
 -10  11   2       20.05        7.96      9.94 o 
  -9  11   2      104.13       80.26     13.13 o 
  -8  11   2        3.96       -0.44      7.77 o 
  -7  11   2      985.77      909.31     31.13 o 
  -6  11   2       92.30      102.92     12.70 o 
  -5  11   2      378.45      402.31     20.62 o 
  -4  11   2       15.43       18.91      8.45 o 
  -3  11   2     1065.26      983.35     36.08 o 
  -2  11   2      374.72      412.53     20.61 o 
  -1  11   2       23.84        9.74      6.79 o 
   0  11   2       37.81       24.39      7.03 o 
   1  11   2       20.80       13.87      6.52 o 
   2  11   2        3.54       -0.67      6.34 o 
   3  11   2     1193.07     1167.77     30.38 o 
   4  11   2      195.98      212.00     13.02 o 
   5  11   2       44.14       37.63      8.02 o 
   6  11   2        2.33        4.38      6.34 o 
   7  11   2       20.17       12.22      6.97 o 
   8  11   2      332.62      337.49     20.52 o 
   9  11   2       57.41       60.68     12.21 o 
  10  11   2       27.39       25.66     10.86 o 
  11  11   2        1.49      -11.88      9.66 o 
  12  11   2        7.92       -2.09     11.93 o 
  13  11   2        0.27        6.30     12.76 o 
  14  11   2      171.24      140.68     19.87 o 
  15  11   2       42.16       37.35     20.75 o 
  16  11   2       90.96       38.20     21.04 o 
  17  11   2        4.56      -26.69     23.45 o 
 -16  12   2       26.76        2.46     22.03 o 
 -15  12   2       62.69       55.91     36.41 o 
 -14  12   2       83.94       54.69     25.66 o 
 -13  12   2        0.21       26.22     22.28 o 
 -12  12   2      154.75      107.45     25.02 o 
 -11  12   2       69.04       65.78     19.06 o 
 -10  12   2       81.89       60.45     17.93 o 
  -9  12   2       28.77       10.66     13.55 o 
  -8  12   2       90.77       98.95     16.17 o 
  -7  12   2      108.61      106.91     13.38 o 
  -6  12   2      474.97      497.11     23.86 o 
  -5  12   2        2.72        8.89     11.75 o 
  -4  12   2      132.47      147.47     14.72 o 
  -3  12   2      169.26      167.50     15.11 o 
  -2  12   2      176.57      127.75     12.18 o 
  -1  12   2        1.47       -1.83      6.86 o 
   0  12   2        1.56       -9.81      6.59 o 
   1  12   2       91.33       76.96     10.55 o 
   2  12   2       11.45        7.90      6.58 o 
   3  12   2       85.32      113.77     15.28 o 
   4  12   2        0.56        6.61      7.61 o 
   5  12   2        6.25        5.73      8.00 o 
   6  12   2        0.74       13.57      8.57 o 
   7  12   2       32.08       32.58     10.59 o 
   8  12   2        0.98       -6.91      9.00 o 
   9  12   2      113.61      100.05     14.77 o 
  10  12   2       18.61       15.83     11.27 o 
  11  12   2      228.77      249.65     23.27 o 
  12  12   2        4.32      -17.81     12.07 o 
  13  12   2       22.41        4.17     15.67 o 
  14  12   2        2.48      -14.18     12.67 o 
  15  12   2       18.61        0.19     18.54 o 
 -14  13   2      299.38      352.35     44.62 o 
 -13  13   2        2.97        7.89     22.47 o 
 -12  13   2       10.08        4.43     21.36 o 
 -11  13   2      743.86      781.63     60.13 o 
 -10  13   2      261.70      350.22     41.98 o 
  -9  13   2       23.58       -8.54     19.36 o 
  -8  13   2       62.47       86.65     20.64 o 
  -7  13   2      349.73      335.26     25.11 o 
  -6  13   2      117.18      135.81     18.36 o 
  -5  13   2       19.57        4.37     12.07 o 
  -4  13   2     1180.02     1162.29     54.97 o 
  -3  13   2      915.50      927.95     35.20 o 
  -2  13   2       31.79       36.09      9.74 o 
  -1  13   2        0.16       -0.42      7.74 o 
   0  13   2       45.10       38.18     10.80 o 
   1  13   2      292.82      356.52     21.15 o 
   2  13   2        4.27        0.58      8.22 o 
   3  13   2      120.04      134.27     13.75 o 
   4  13   2       10.68       11.82      9.52 o 
   5  13   2       50.41       64.76     13.62 o 
   6  13   2      125.63      154.95     19.22 o 
   7  13   2      107.02      135.71     19.43 o 
   8  13   2      284.93      355.43     25.23 o 
   9  13   2       21.27       20.36     12.61 o 
  10  13   2       27.56        5.77     12.06 o 
  11  13   2        5.26       -0.27     13.33 o 
  12  13   2       37.09       24.26     15.68 o 
 -10  14   2      355.12      312.55     42.29 o 
  -9  14   2      516.51      629.88     54.98 o 
  -8  14   2      757.20      917.18     62.43 o 
  -7  14   2      243.01      314.89     72.28 o 
  -6  14   2       68.49       80.85     24.23 o 
  -5  14   2       59.66      117.46     21.45 o 
  -4  14   2      147.06      171.83     24.49 o 
  -3  14   2      357.92      439.76     41.56 o 
  -2  14   2        0.39       10.86     15.36 o 
  -1  14   2      245.53      228.11     26.82 o 
   0  14   2        5.48        7.61     14.89 o 
   1  14   2        7.62       10.06     12.39 o 
   2  14   2       85.59       87.55     23.44 o 
   3  14   2      479.40      542.98     32.09 o 
   4  14   2      189.17      233.22     19.10 o 
   5  14   2       12.96        2.76     12.24 o 
   6  14   2       15.74       32.40     13.16 o 
   7  14   2       17.76       11.48     12.60 o 
   8  14   2      183.64      205.37     24.82 o 
 -27   1   3       23.95       81.23     35.34 o 
 -26   1   3       70.39       66.10     25.32 o 
 -25   1   3      118.74      166.11     29.58 o 
 -24   1   3      167.90      191.26     19.18 o 
 -23   1   3      470.83      471.17     28.47 o 
 -22   1   3      606.85      700.24     31.08 o 
 -21   1   3      223.66      240.59     18.54 o 
 -20   1   3       81.45       99.67     13.68 o 
 -19   1   3      141.34      137.64     19.44 o 
 -18   1   3      413.04      383.90     21.54 o 
 -17   1   3     1045.26     1002.62     30.17 o 
 -16   1   3     1043.51     1048.59     55.47 o 
 -15   1   3        6.10        9.13      5.71 o 
 -14   1   3      304.90      321.79     12.91 o 
 -13   1   3     1806.05     1761.02     58.95 o 
 -12   1   3      527.08      540.74     29.49 o 
 -11   1   3      636.84      658.27     27.16 o 
 -10   1   3      467.27      512.24     15.80 o 
  -9   1   3      500.15      503.51     14.11 o 
  -8   1   3     3714.26     3826.98     79.19 o 
  -7   1   3       48.86       82.81      5.67 o 
  -6   1   3     1854.56     1790.28     42.10 o 
  -5   1   3      547.43      471.61     12.40 o 
  -4   1   3       22.47       15.19      2.71 o 
  -3   1   3     5282.45     4742.70     70.75 o 
  -2   1   3      111.45       89.17      3.45 o 
  -1   1   3     3696.32     3226.46     48.43 o 
   0   1   3      955.51      954.70     18.81 o 
   1   1   3      525.07      499.94     11.82 o 
   2   1   3      900.94      838.53     15.84 o 
   3   1   3       46.65       51.06      3.56 o 
   4   1   3     7182.54     7040.64    115.91 o 
   5   1   3      309.86      240.45      6.73 o 
   6   1   3     2045.25     2240.80     35.19 o 
   7   1   3     1073.04      986.80     20.56 o 
   8   1   3      294.35      280.13      9.32 o 
   9   1   3     7426.28     7391.27    135.52 o 
  10   1   3       22.07       17.59      6.31 o 
  11   1   3      156.67      179.98     10.17 o 
  12   1   3     1789.58     1662.10     36.81 o 
  13   1   3     3539.58     3595.01    163.88 o 
  14   1   3      752.47      824.25     46.23 o 
  15   1   3       49.04       23.16      8.40 o 
  16   1   3        0.42        1.21      8.64 o 
  17   1   3        0.38        5.28     10.59 o 
  18   1   3      454.29      480.18     25.05 o 
  19   1   3      418.92      485.42     32.49 o 
  20   1   3       14.34       16.17     11.66 o 
  21   1   3       63.66       44.32     13.43 o 
  22   1   3        1.06       20.55     11.76 o 
  23   1   3       62.60       78.86     18.18 o 
  24   1   3       12.82       37.74     17.14 o 
  25   1   3       13.01       33.38     21.11 o 
  26   1   3      205.30      210.80     34.81 o 
 -27   2   3     1026.35     1180.89    103.25 o 
 -26   2   3      451.23      501.94     50.03 o 
 -25   2   3       21.73       38.84     28.76 o 
 -24   2   3       69.98       88.39     17.71 o 
 -23   2   3      404.07      413.62     25.34 o 
 -22   2   3        0.15       14.68     10.00 o 
 -21   2   3      133.54      141.36     15.59 o 
 -20   2   3     1231.43     1276.04     43.78 o 
 -19   2   3       27.53       23.80     10.03 o 
 -18   2   3     1876.49     1847.45     48.17 o 
 -17   2   3        1.39        5.94      7.38 o 
 -16   2   3     3684.40     3686.81     95.84 o 
 -15   2   3     1356.54     1389.69     32.56 o 
 -14   2   3     1401.16     1426.40     32.83 o 
 -13   2   3      598.17      600.17     17.57 o 
 -12   2   3       84.68      131.13     11.99 o 
 -11   2   3      882.08      803.46     22.06 o 
 -10   2   3       41.62       64.49      6.00 o 
  -9   2   3       12.18        4.55      3.90 o 
  -8   2   3      145.89      112.56      6.17 o 
  -7   2   3        2.28        0.66      3.07 o 
  -6   2   3     2335.74     2226.67     66.32 o 
  -5   2   3       13.38       35.06      3.28 o 
  -4   2   3      735.72      824.59     17.21 o 
  -3   2   3      838.37      893.23     17.01 o 
  -2   2   3       54.19       48.92      3.46 o 
  -1   2   3     3071.13     2760.39     41.68 o 
   0   2   3     7452.77     6977.23    123.83 o 
   1   2   3      458.61      547.44     14.67 o 
   2   2   3     3178.48     3035.29     52.77 o 
   3   2   3      883.18      770.83     14.98 o 
   4   2   3        2.70        1.97      2.25 o 
   5   2   3      880.31      803.33     17.05 o 
   6   2   3     1195.84     1158.51     23.10 o 
   7   2   3      839.63      699.40     16.08 o 
   8   2   3       83.18       78.11      5.97 o 
   9   2   3     3698.11     3806.42     73.04 o 
  10   2   3     2527.38     2437.98     49.34 o 
  11   2   3     2299.86     2170.78     44.97 o 
  12   2   3      924.77      900.91     25.46 o 
  13   2   3      848.24      803.23     29.28 o 
  14   2   3      627.38      616.63     31.65 o 
  15   2   3      410.60      396.57     21.03 o 
  16   2   3      670.96      673.42     32.90 o 
  17   2   3       31.34       27.81     19.26 o 
  18   2   3      516.73      453.94     29.34 o 
  19   2   3      585.74      595.29     34.52 o 
  20   2   3      949.89      961.43     45.28 o 
  21   2   3        1.84        0.39     13.84 o 
  22   2   3       21.56       66.71     17.39 o 
  23   2   3       56.73       79.92     24.12 o 
  24   2   3      987.69      971.35     48.64 o 
  25   2   3       21.36       61.65     23.89 o 
 -27   3   3       11.41        6.38     32.97 o 
 -26   3   3      232.39      287.34     36.14 o 
 -25   3   3       77.74      121.83     33.79 o 
 -24   3   3        0.09       39.67     31.17 o 
 -23   3   3       98.38      127.76     20.42 o 
 -22   3   3      412.39      421.82     25.29 o 
 -21   3   3      343.86      389.12     23.98 o 
 -20   3   3       14.91       17.15      9.15 o 
 -19   3   3      244.32      227.67     26.42 o 
 -18   3   3       67.57       51.14      9.98 o 
 -17   3   3      767.46      683.53     24.53 o 
 -16   3   3        7.47        8.95      7.07 o 
 -15   3   3       28.50        6.61      7.43 o 
 -14   3   3       39.01       31.24      6.27 o 
 -13   3   3     1370.24     1255.49     32.41 o 
 -12   3   3        1.75        1.84      4.18 o 
 -11   3   3       96.90      131.96      7.28 o 
 -10   3   3      148.99      147.46      7.39 o 
  -9   3   3      438.89      443.49     19.04 o 
  -8   3   3      596.56      678.66     16.08 o 
  -7   3   3      753.99      804.94     17.82 o 
  -6   3   3      747.21      730.29     17.81 o 
  -5   3   3        8.76        5.97      3.38 o 
  -4   3   3        0.05        0.15      2.92 o 
  -3   3   3       64.69      105.51      6.08 o 
  -2   3   3       61.39       36.02      4.28 o 
  -1   3   3      200.86      146.78      7.81 o 
   0   3   3      552.69      524.79     13.04 o 
   1   3   3       48.03       63.16      8.06 o 
   2   3   3     8941.84     8525.00    157.58 o 
   3   3   3      643.65      733.67     16.40 o 
   4   3   3      889.68      946.72     18.49 o 
   5   3   3     7226.91     7049.29    113.08 o 
   6   3   3     4327.11     4233.60     73.61 o 
   7   3   3      465.95      518.03     13.33 o 
   8   3   3      277.42      269.50      9.46 o 
   9   3   3     1143.62     1083.20     25.31 o 
  10   3   3        5.76        2.54      4.24 o 
  11   3   3      473.59      404.42     13.62 o 
  12   3   3       64.91       30.62      8.28 o 
  13   3   3      355.29      308.22     18.23 o 
  14   3   3     1173.90     1073.79     36.49 o 
  15   3   3        1.67      -12.33      8.07 o 
  16   3   3      869.82      872.65     41.91 o 
  17   3   3     1067.27     1026.40     37.20 o 
  18   3   3       95.23      133.02     21.64 o 
  19   3   3      524.26      495.67     31.83 o 
  20   3   3        1.86       25.62     15.24 o 
  21   3   3       87.83       75.73     18.36 o 
  22   3   3        8.96       22.31     15.21 o 
  23   3   3      102.94      106.75     20.85 o 
  24   3   3      152.38      145.48     45.94 o 
  25   3   3       14.42       81.16     24.97 o 
 -26   4   3      133.90      118.63     46.47 o 
 -25   4   3        2.07       -2.05     30.27 o 
 -24   4   3       29.57       16.44     28.47 o 
 -23   4   3      300.98      299.85     34.51 o 
 -22   4   3      214.70      190.21     19.31 o 
 -21   4   3      275.57      250.96     19.53 o 
 -20   4   3      522.90      497.37     22.41 o 
 -19   4   3      173.27      167.20     14.17 o 
 -18   4   3       86.82       99.42     13.59 o 
 -17   4   3     1044.59      981.01     31.12 o 
 -16   4   3       16.85       15.49     10.82 o 
 -15   4   3      122.80      106.43      9.65 o 
 -14   4   3     1255.77     1175.63     31.61 o 
 -13   4   3      305.69      311.94     14.63 o 
 -12   4   3      613.51      593.69     16.21 o 
 -11   4   3      377.91      368.34     12.18 o 
 -10   4   3      292.92      418.56     12.85 o 
  -9   4   3        0.18       -0.23      4.50 o 
  -8   4   3     3292.33     3061.35     55.76 o 
  -7   4   3     4009.98     4021.86     71.18 o 
  -6   4   3       67.46      106.92      6.80 o 
  -5   4   3     5395.51     5937.82    119.78 o 
  -4   4   3       19.77       19.22      4.01 o 
  -3   4   3      850.90     1017.62     23.24 o 
  -2   4   3      783.88      821.59     19.69 o 
  -1   4   3     4895.23     5173.58     89.22 o 
   0   4   3       41.35       51.98      6.10 o 
   1   4   3        0.20       -2.48      2.94 o 
   2   4   3      726.48      791.93     17.94 o 
   3   4   3      490.46      455.54     12.35 o 
   4   4   3       55.88       45.90      5.91 o 
   5   4   3        1.06       -2.94      2.49 o 
   6   4   3       12.05        7.00      3.15 o 
   7   4   3        0.07       -0.98      3.00 o 
   8   4   3      184.56      186.04      8.01 o 
   9   4   3        4.17        2.94      4.54 o 
  10   4   3        9.50       13.06      5.06 o 
  11   4   3     1610.53     1613.77     35.82 o 
  12   4   3      153.94      171.21     12.35 o 
  13   4   3     1855.70     1705.53     43.81 o 
  14   4   3      744.42      721.97     34.40 o 
  15   4   3     1998.34     1838.98     54.52 o 
  16   4   3        8.37        8.99      9.28 o 
  17   4   3      244.01      234.35     18.56 o 
  18   4   3       10.36       10.04     10.23 o 
  19   4   3       15.52       21.98     14.16 o 
  20   4   3      203.28      183.79     29.99 o 
  21   4   3       86.48       85.05     18.85 o 
  22   4   3      178.72      215.18     34.89 o 
  23   4   3       89.91       98.87     27.68 o 
  24   4   3        0.75        4.76     21.48 o 
  25   4   3      143.27      185.16     83.65 o 
 -26   5   3       43.36       21.13     21.67 o 
 -25   5   3       27.80       15.56     26.79 o 
 -24   5   3        0.06       -3.76     18.23 o 
 -23   5   3       18.16        0.83     18.48 o 
 -22   5   3      118.22      122.79     15.87 o 
 -21   5   3      132.95      110.25     15.22 o 
 -20   5   3      224.42      240.88     18.76 o 
 -19   5   3       55.84       55.28      9.40 o 
 -18   5   3        3.39       15.75      8.60 o 
 -17   5   3       66.22       52.87      9.00 o 
 -16   5   3      475.81      427.69     17.86 o 
 -15   5   3       10.14        0.43      6.03 o 
 -14   5   3        6.36       14.27      6.40 o 
 -13   5   3        0.02        0.16      4.43 o 
 -12   5   3        9.92       14.20      5.08 o 
 -11   5   3      529.80      565.44     17.37 o 
 -10   5   3       53.77       52.72      7.42 o 
  -9   5   3      142.18      161.17      9.18 o 
  -8   5   3      635.72      635.57     18.03 o 
  -7   5   3      464.73      536.27     15.98 o 
  -6   5   3       42.43       44.04      7.18 o 
  -5   5   3        0.14        0.74      3.71 o 
  -4   5   3       93.28       91.30      5.37 o 
  -3   5   3      149.69      181.12      7.61 o 
  -2   5   3      797.57      832.54     18.89 o 
  -1   5   3        4.92       -0.59      3.43 o 
   0   5   3      361.43      384.33     13.94 o 
   1   5   3     2590.85     2920.04     57.62 o 
   2   5   3      565.05      598.13     16.76 o 
   3   5   3       63.66       85.39      6.03 o 
   4   5   3      360.45      310.45     10.63 o 
   5   5   3     1154.11     1119.00     24.55 o 
   6   5   3      676.04      581.57     14.27 o 
   7   5   3        0.91       -0.38      2.84 o 
   8   5   3       13.70       10.45      4.22 o 
   9   5   3       71.57       71.57      7.38 o 
  10   5   3     1365.17     1309.49     30.67 o 
  11   5   3        1.15       -7.96      5.28 o 
  12   5   3      527.51      452.56     18.51 o 
  13   5   3      760.33      657.46     23.38 o 
  14   5   3      473.43      446.69     19.96 o 
  15   5   3        0.04       -9.89      8.71 o 
  16   5   3      224.28      213.54     17.66 o 
  17   5   3       43.60       41.18     11.91 o 
  18   5   3        6.00        8.34     10.61 o 
  19   5   3      323.22      297.07     22.12 o 
  20   5   3        1.24       11.61     18.83 o 
  21   5   3        5.43        4.90     19.33 o 
  22   5   3        1.05       30.69     22.01 o 
  23   5   3       13.08       46.51     24.30 o 
  24   5   3       10.60       41.44     24.41 o 
 -25   6   3        1.00        4.64     20.43 o 
 -24   6   3      142.21      111.39     26.50 o 
 -23   6   3      658.16      656.47     47.06 o 
 -22   6   3      573.55      476.78     40.92 o 
 -21   6   3      715.87      692.85     31.66 o 
 -20   6   3      248.16      254.90     20.17 o 
 -19   6   3       47.73       43.95     11.67 o 
 -18   6   3      268.83      240.65     21.41 o 
 -17   6   3     1085.44      956.87     35.33 o 
 -16   6   3      242.58      251.30     26.19 o 
 -15   6   3     2207.78     1968.09     50.73 o 
 -14   6   3       49.01       37.99      8.75 o 
 -13   6   3       86.76       77.77     10.32 o 
 -12   6   3        1.82       -0.36      5.17 o 
 -11   6   3     1352.71     1343.96     32.38 o 
 -10   6   3        1.14       -3.16      4.67 o 
  -9   6   3      186.62      233.92     11.53 o 
  -8   6   3      188.43      184.85     11.70 o 
  -7   6   3      350.71      342.72     13.26 o 
  -6   6   3       12.05       17.48      4.86 o 
  -5   6   3      469.42      405.60     12.32 o 
  -4   6   3      458.61      468.41     13.41 o 
  -3   6   3       77.68       78.81      6.61 o 
  -2   6   3        6.16       16.15      4.39 o 
  -1   6   3     1067.34     1120.59     27.04 o 
   0   6   3     9038.51     9664.16    194.49 o 
   1   6   3     1066.34     1208.70     28.27 o 
   2   6   3     1714.33     1889.00     40.30 o 
   3   6   3       96.50      100.62      6.78 o 
   4   6   3      336.81      327.17     12.69 o 
   5   6   3     1125.58     1157.94     26.03 o 
   6   6   3      327.06      284.94     13.65 o 
   7   6   3     2095.06     1893.80     34.78 o 
   8   6   3      234.16      202.67      8.98 o 
   9   6   3      832.10      788.86     19.22 o 
  10   6   3      163.63      157.81     13.32 o 
  11   6   3     4805.03     4551.39     99.43 o 
  12   6   3      569.27      552.50     21.29 o 
  13   6   3       36.25       15.60      7.30 o 
  14   6   3     1052.37     1068.97     32.86 o 
  15   6   3      233.82      232.09     15.95 o 
  16   6   3      516.84      531.94     26.75 o 
  17   6   3        0.00       -3.06     13.15 o 
  18   6   3        7.58        4.78     15.03 o 
  19   6   3      110.01       95.48     20.42 o 
  20   6   3       27.03       12.02     21.23 o 
  21   6   3       61.82       98.25     29.99 o 
  22   6   3      124.24       90.87     31.95 o 
  23   6   3      212.79      212.40     40.01 o 
 -24   7   3       64.52       22.48     20.64 o 
 -23   7   3       78.04       29.38     20.76 o 
 -22   7   3     1088.66     1059.46     83.77 o 
 -21   7   3      106.41      105.37     16.81 o 
 -20   7   3        8.81        9.31     10.83 o 
 -19   7   3      178.20      139.96     16.76 o 
 -18   7   3      410.77      386.93     24.90 o 
 -17   7   3        0.20        7.40      9.32 o 
 -16   7   3      607.97      528.65     30.61 o 
 -15   7   3        0.91       -0.49      8.22 o 
 -14   7   3      401.15      368.20     23.61 o 
 -13   7   3      278.68      279.84     18.61 o 
 -12   7   3       95.28      124.10     15.21 o 
 -11   7   3        3.70        1.79      6.05 o 
 -10   7   3      470.70      458.63     18.66 o 
  -9   7   3      147.50      150.48     10.20 o 
  -8   7   3      134.18      116.13      9.21 o 
  -7   7   3       24.75       34.60      6.41 o 
  -6   7   3     1512.92     1603.43     33.90 o 
  -5   7   3     1095.10     1143.31     26.05 o 
  -4   7   3       52.75       57.02      6.09 o 
  -3   7   3      364.22      366.66     14.03 o 
  -2   7   3      463.92      430.74     15.16 o 
  -1   7   3      864.97      783.73     21.96 o 
   0   7   3       64.15       97.70      8.68 o 
   1   7   3      351.10      356.91     17.47 o 
   2   7   3     2461.56     2450.74     51.35 o 
   3   7   3       30.04       20.69      4.81 o 
   4   7   3        0.01        0.33      3.88 o 
   5   7   3     2868.43     3002.54     57.72 o 
   6   7   3     3499.58     3527.43     66.50 o 
   7   7   3     1056.12      992.01     24.50 o 
   8   7   3       32.10       26.80      6.00 o 
   9   7   3      280.92      269.20     12.19 o 
  10   7   3      795.84      752.45     25.77 o 
  11   7   3     1096.24     1060.28     32.04 o 
  12   7   3     1552.18     1460.89     40.55 o 
  13   7   3       10.70       -0.36      7.31 o 
  14   7   3      514.45      461.13     21.33 o 
  15   7   3       12.54        9.17     10.11 o 
  16   7   3     1282.24     1165.23     51.97 o 
  17   7   3       63.26       54.39     19.04 o 
  18   7   3      125.57      150.02     23.84 o 
  19   7   3       40.47       31.63     26.60 o 
  20   7   3       55.45       47.93     20.17 o 
  21   7   3      139.50      154.25     33.60 o 
  22   7   3       86.35       64.97     28.44 o 
 -23   8   3       40.14       18.15     17.29 o 
 -22   8   3       10.75       20.60     20.38 o 
 -21   8   3        0.41       -2.89     13.99 o 
 -20   8   3      148.35      111.85     25.54 o 
 -19   8   3      564.95      481.57     27.78 o 
 -18   8   3       74.09       81.19     14.81 o 
 -17   8   3      511.48      431.65     25.22 o 
 -16   8   3      183.86      189.99     18.00 o 
 -15   8   3      495.25      472.75     51.20 o 
 -14   8   3        0.67        7.90      8.91 o 
 -13   8   3      425.63      398.93     25.33 o 
 -12   8   3       13.64       -5.75     10.97 o 
 -11   8   3      825.76      849.76     27.68 o 
 -10   8   3      170.66      124.63     15.41 o 
  -9   8   3      440.06      419.29     18.80 o 
  -8   8   3     2830.94     2811.78     65.67 o 
  -7   8   3      139.91      154.51     14.28 o 
  -6   8   3       31.74       22.70      6.80 o 
  -5   8   3       62.48       52.49      6.46 o 
  -4   8   3      267.36      275.04     11.99 o 
  -3   8   3      107.90      120.67      9.25 o 
  -2   8   3      155.26      132.67      9.58 o 
  -1   8   3       49.45       78.25     10.76 o 
   0   8   3     1727.53     1787.53     37.82 o 
   1   8   3     1911.84     1880.37     42.28 o 
   2   8   3       11.57       11.19      5.36 o 
   3   8   3       38.30       35.33      6.09 o 
   4   8   3     1095.18     1076.73     26.40 o 
   5   8   3     1947.76     1923.11     40.68 o 
   6   8   3        3.80       -2.58      4.52 o 
   7   8   3      115.96      115.13      9.04 o 
   8   8   3        8.21        8.04      5.66 o 
   9   8   3        4.44        1.41      5.63 o 
  10   8   3       95.99       94.15     10.85 o 
  11   8   3       32.20       48.50      9.28 o 
  12   8   3      365.79      336.97     22.13 o 
  13   8   3        0.31        4.62      9.71 o 
  14   8   3       81.01       59.19     13.60 o 
  15   8   3      880.54      810.08     35.09 o 
  16   8   3      371.80      343.24     30.45 o 
  17   8   3        7.63       -6.75     15.82 o 
  18   8   3      573.22      562.84     75.58 o 
  19   8   3     1298.61     1193.17     57.20 o 
  20   8   3        0.35       16.51     19.57 o 
  21   8   3      279.77      269.81     41.71 o 
 -22   9   3       41.76       35.88     18.38 o 
 -21   9   3      186.49      112.42     22.50 o 
 -20   9   3        0.28        3.48     14.59 o 
 -19   9   3        4.43        6.51     14.82 o 
 -18   9   3       57.74       45.59     14.69 o 
 -17   9   3        4.31        6.03     10.84 o 
 -16   9   3       91.36       60.01     13.16 o 
 -15   9   3      236.70      219.54     19.05 o 
 -14   9   3       20.23        9.93      9.59 o 
 -13   9   3       73.77       56.79     12.31 o 
 -12   9   3      223.39      218.40     18.24 o 
 -11   9   3       58.15       21.14      9.58 o 
 -10   9   3       40.39       26.24      8.55 o 
  -9   9   3      746.35      759.34     27.12 o 
  -8   9   3     2113.99     1906.11     49.28 o 
  -7   9   3     1092.93     1109.88     33.40 o 
  -6   9   3     1765.12     1718.98     45.34 o 
  -5   9   3      674.37      717.61     25.27 o 
  -4   9   3      441.31      478.74     20.64 o 
  -3   9   3     1714.96     1804.79     47.00 o 
  -2   9   3        8.30        5.88      8.02 o 
  -1   9   3      176.85      173.03     11.63 o 
   0   9   3     1159.75     1170.15     28.49 o 
   1   9   3     1051.19     1119.98     29.57 o 
   2   9   3      429.43      398.51     16.29 o 
   3   9   3      651.79      612.97     19.20 o 
   4   9   3       30.31       31.76      6.85 o 
   5   9   3      626.49      630.93     19.57 o 
   6   9   3     1876.37     1921.90     41.66 o 
   7   9   3      674.24      629.30     21.93 o 
   8   9   3      451.72      460.89     17.12 o 
   9   9   3     1172.29     1079.61     35.52 o 
  10   9   3      725.19      747.94     28.66 o 
  11   9   3       21.71       30.53     12.05 o 
  12   9   3      216.26      188.12     18.68 o 
  13   9   3       42.59       63.66     14.62 o 
  14   9   3        0.65       -1.20     11.15 o 
  15   9   3      191.04      197.15     21.06 o 
  16   9   3       61.97       63.87     15.50 o 
  17   9   3      409.42      437.54     36.07 o 
  18   9   3      311.61      343.92     34.01 o 
  19   9   3       10.98       28.63     20.49 o 
  20   9   3       54.25       28.95     23.06 o 
 -20  10   3       19.18       11.49     15.75 o 
 -19  10   3      117.30       98.07     20.81 o 
 -18  10   3       47.98       28.72     16.38 o 
 -17  10   3      196.12      240.20     26.69 o 
 -16  10   3      204.74      204.36     20.23 o 
 -15  10   3       22.97       32.07     12.34 o 
 -14  10   3       57.06       45.06     12.98 o 
 -13  10   3       37.94       25.22     11.02 o 
 -12  10   3       43.19       44.10     12.46 o 
 -11  10   3       75.01       63.66     13.17 o 
 -10  10   3       87.11       67.29     12.59 o 
  -9  10   3       25.72       36.84      9.66 o 
  -8  10   3       43.75       35.60      9.04 o 
  -7  10   3       69.06       60.61     10.57 o 
  -6  10   3        0.12        9.12      7.83 o 
  -5  10   3     2283.41     2337.59     58.66 o 
  -4  10   3       58.17       29.75      9.20 o 
  -3  10   3      695.12      676.11     25.50 o 
  -2  10   3      862.40      883.87     31.45 o 
  -1  10   3      270.54      323.21     15.83 o 
   0  10   3        6.27        9.59      6.26 o 
   1  10   3      119.34      123.90     11.54 o 
   2  10   3        3.55        4.50      8.24 o 
   3  10   3       62.03       63.71      8.50 o 
   4  10   3       66.44       56.86      8.27 o 
   5  10   3       33.45       17.56      6.77 o 
   6  10   3        1.05       -1.95      6.71 o 
   7  10   3      245.92      258.43     15.35 o 
   8  10   3       49.69       45.01     12.12 o 
   9  10   3       95.17       88.75     12.71 o 
  10  10   3       39.46       25.55     12.30 o 
  11  10   3      254.30      250.48     20.98 o 
  12  10   3       19.07       -2.09     10.99 o 
  13  10   3      110.23      103.34     16.83 o 
  14  10   3       11.85        0.02     11.13 o 
  15  10   3        5.17       -2.47     12.79 o 
  16  10   3       16.35       -6.07     17.28 o 
  17  10   3      134.07      124.31     25.40 o 
  18  10   3       47.72       29.54     22.06 o 
 -18  11   3       29.38       16.61     22.85 o 
 -17  11   3        2.74        8.33     20.01 o 
 -16  11   3      136.61      108.33     20.58 o 
 -15  11   3      208.99      209.16     24.69 o 
 -14  11   3        0.46       -5.64     10.69 o 
 -13  11   3      441.89      396.14     25.80 o 
 -12  11   3       76.43       71.72     16.80 o 
 -11  11   3      154.75      170.07     18.95 o 
 -10  11   3       18.41        9.70     10.27 o 
  -9  11   3      429.73      452.22     22.69 o 
  -8  11   3        6.92       31.68      9.32 o 
  -7  11   3       74.20       76.05     12.20 o 
  -6  11   3      941.89      909.71     33.02 o 
  -5  11   3      396.62      458.19     22.57 o 
  -4  11   3       96.13      104.83     13.11 o 
  -3  11   3      231.58      263.48     17.62 o 
  -2  11   3     1296.09     1279.49     38.96 o 
  -1  11   3      467.83      489.32     20.17 o 
   0  11   3       97.58       90.13     10.47 o 
   1  11   3       15.36       13.65      7.21 o 
   2  11   3      464.39      508.41     21.66 o 
   3  11   3       62.84       54.11     11.25 o 
   4  11   3       15.65       22.21      9.02 o 
   5  11   3      334.67      358.26     19.09 o 
   6  11   3        4.39       -0.34      7.59 o 
   7  11   3       12.19       12.46     10.00 o 
   8  11   3      149.79      125.66     14.98 o 
   9  11   3      851.57      846.08     32.98 o 
  10  11   3       93.04       80.38     14.12 o 
  11  11   3       65.27       64.12     17.84 o 
  12  11   3      179.18      172.29     29.99 o 
  13  11   3       29.68       25.95     14.91 o 
  14  11   3       35.57       30.07     15.68 o 
  15  11   3       14.32       -4.29     13.04 o 
  16  11   3        7.86       -0.83     20.07 o 
  17  11   3       36.41       35.50     22.11 o 
 -16  12   3      182.62      182.56     35.65 o 
 -15  12   3       44.65       49.18     26.20 o 
 -14  12   3        1.27       -6.50     34.16 o 
 -13  12   3      275.05      195.65     64.92 o 
 -12  12   3      128.25      177.12     32.84 o 
 -11  12   3        8.33       29.90     12.95 o 
 -10  12   3       35.32       29.37     12.51 o 
  -9  12   3      636.57      602.03     31.22 o 
  -8  12   3     2121.45     2257.16     60.09 o 
  -7  12   3      146.98      129.56     15.31 o 
  -6  12   3      126.82      141.30     15.49 o 
  -5  12   3      158.79      139.51     14.91 o 
  -4  12   3      119.72      125.55     14.31 o 
  -3  12   3      154.70      161.75     16.23 o 
  -2  12   3       49.15       47.60     11.01 o 
  -1  12   3       30.29       48.10     12.61 o 
   0  12   3       89.90      105.63     13.68 o 
   1  12   3      245.53      224.40     20.57 o 
   2  12   3      181.93      218.29     15.67 o 
   3  12   3       27.96       24.29      9.16 o 
   4  12   3       14.10       19.48      9.47 o 
   5  12   3       40.41       23.56     10.21 o 
   6  12   3       52.04       42.18     11.26 o 
   7  12   3       15.21       10.19     11.40 o 
   8  12   3        0.12       -7.27     10.26 o 
   9  12   3      258.77      264.35     22.86 o 
  10  12   3      354.86      407.55     31.49 o 
  11  12   3       32.60       30.02     14.18 o 
  12  12   3       78.32       91.09     18.67 o 
  13  12   3       37.93       11.71     14.43 o 
  14  12   3      379.32      363.29     28.77 o 
 -13  13   3      616.80      738.44     59.39 o 
 -12  13   3      187.02      221.37     37.11 o 
 -11  13   3       41.34       73.82     27.30 o 
 -10  13   3       36.44       46.40     23.69 o 
  -9  13   3      260.23      280.74     38.49 o 
  -8  13   3        9.44       -2.33     18.20 o 
  -7  13   3       10.95       31.45     16.37 o 
  -6  13   3       41.06       47.68     13.68 o 
  -5  13   3        5.98        0.43     11.29 o 
  -4  13   3       90.68      137.71     15.88 o 
  -3  13   3      150.04      154.29     16.42 o 
  -2  13   3       15.33       13.19     10.60 o 
  -1  13   3        5.99       12.94     10.27 o 
   0  13   3      309.02      321.98     21.01 o 
   1  13   3        1.77       12.03     10.32 o 
   2  13   3      174.97      172.69     16.95 o 
   3  13   3       27.84       34.72     13.77 o 
   4  13   3      195.19      187.20     17.26 o 
   5  13   3       16.77        9.97      9.54 o 
   6  13   3       44.91       13.57     12.76 o 
   7  13   3       90.68       92.44     16.75 o 
   8  13   3        0.07      -12.31     10.81 o 
   9  13   3       95.48       81.70     17.51 o 
  10  13   3       36.17       28.70     15.93 o 
  11  13   3       51.74       47.77     19.17 o 
  -9  14   3       83.99      100.41     30.03 o 
  -8  14   3       55.10       78.25     27.14 o 
  -7  14   3       61.80       64.44     36.32 o 
  -6  14   3       15.65       13.78     17.02 o 
  -5  14   3      121.70      155.06     25.22 o 
  -4  14   3        6.92        4.16     15.52 o 
  -3  14   3      302.25      327.16     31.59 o 
  -2  14   3       10.42        3.50     15.73 o 
  -1  14   3       68.58       55.52     15.01 o 
   0  14   3        0.33        0.83     10.84 o 
   1  14   3       50.68       66.22     13.58 o 
   2  14   3        0.66        4.43     10.69 o 
   3  14   3        2.42       -6.81     10.24 o 
   4  14   3       20.84       24.89     11.77 o 
   5  14   3       37.49       23.28     14.46 o 
   6  14   3       57.79       60.20     17.23 o 
   7  14   3        5.25        8.33     12.98 o 
 -27   0   4      168.46      300.50     55.06 o 
 -26   0   4      394.63      522.21     67.00 o 
 -25   0   4      905.15      989.03     86.15 o 
 -24   0   4      781.20      884.72     79.03 o 
 -23   0   4      446.44      484.64     38.83 o 
 -22   0   4     2824.73     2914.06    129.10 o 
 -21   0   4      308.03      286.97     29.23 o 
 -20   0   4     1330.33     1102.04     65.04 o 
 -19   0   4      775.95      749.58     42.92 o 
 -18   0   4     3510.34     3086.18    117.39 o 
 -17   0   4     2081.64     1918.89     61.39 o 
 -16   0   4     1559.44     1399.11     47.50 o 
 -15   0   4     1267.02     1189.18     41.50 o 
 -14   0   4     3690.79     3446.95     98.25 o 
 -13   0   4      304.74      347.48     18.81 o 
 -12   0   4     2597.95     2402.56     70.16 o 
 -11   0   4      456.78      393.50     27.61 o 
 -10   0   4      701.53      597.84     23.54 o 
  -9   0   4        0.15        4.70      5.49 o 
  -8   0   4      350.56      397.12     17.67 o 
  -7   0   4       56.32       18.72      6.16 o 
  -6   0   4    20117.18    19727.49    425.73 o 
  -5   0   4     2850.20     2652.18     61.81 o 
  -4   0   4      177.61      176.92      7.96 o 
  -3   0   4      123.07      154.86      7.18 o 
  -2   0   4     3684.11     3286.34     66.79 o 
  -1   0   4      351.95      317.79     10.85 o 
   0   0   4     3120.30     2596.27     54.67 o 
   1   0   4     6835.18     6172.63    124.13 o 
   2   0   4      389.29      367.72     25.33 o 
   3   0   4     1087.97     1098.46     33.53 o 
   4   0   4     2990.12     2943.83     67.78 o 
   5   0   4     1018.75      770.15     22.20 o 
   6   0   4    17892.76    17914.52    386.43 o 
   7   0   4     5315.31     5563.62    132.71 o 
   8   0   4      908.84      745.24     27.10 o 
   9   0   4    12313.21    11872.64    298.36 o 
  10   0   4      117.23      107.83     36.65 o 
  11   0   4      328.99      270.71     21.05 o 
  12   0   4     4063.62     3743.10    131.72 o 
  13   0   4     3243.98     2964.74    145.87 o 
  14   0   4      451.18      425.40     22.26 o 
  15   0   4      190.77      148.23     52.32 o 
  16   0   4      282.93      260.01     26.43 o 
  17   0   4      104.23      113.33     20.82 o 
  18   0   4      293.66      292.47     30.23 o 
  19   0   4       50.68       62.70     19.51 o 
  20   0   4     1914.84     1718.56    125.99 o 
  21   0   4        2.19      -22.17     27.65 o 
  22   0   4        9.30       78.13     35.59 o 
  23   0   4      159.09      173.12     44.26 o 
  24   0   4       32.80       47.94     34.69 o 
  25   0   4      385.60      564.59     72.24 o 
 -27   1   4       57.82       75.85     26.86 o 
 -26   1   4        5.31       31.66     22.40 o 
 -25   1   4       17.70       41.78     21.87 o 
 -24   1   4      441.75      486.54     42.75 o 
 -23   1   4       19.91       27.28     10.59 o 
 -22   1   4      212.42      177.83     18.01 o 
 -21   1   4      296.82      299.22     20.73 o 
 -20   1   4      323.30      334.51     20.97 o 
 -19   1   4      539.20      534.29     41.35 o 
 -18   1   4       11.38       -8.32      7.43 o 
 -17   1   4       92.82       73.73     10.22 o 
 -16   1   4       42.12       26.93      7.45 o 
 -15   1   4     3416.62     3135.12     64.27 o 
 -14   1   4        9.06       13.54      7.78 o 
 -13   1   4      360.91      320.32     12.84 o 
 -12   1   4     2453.86     2271.78     47.52 o 
 -11   1   4       98.86       70.54      6.81 o 
 -10   1   4      274.40      259.81     10.52 o 
  -9   1   4      639.48      667.26     17.76 o 
  -8   1   4     8622.09     8589.27    144.73 o 
  -7   1   4     2002.54     1996.51     37.30 o 
  -6   1   4        0.04        7.82      2.21 o 
  -5   1   4        6.05        4.20      2.68 o 
  -4   1   4     2391.29     2226.56     33.24 o 
  -3   1   4      568.50      562.37     11.28 o 
  -2   1   4      174.27      210.73      6.69 o 
  -1   1   4     1127.04     1020.08     16.65 o 
   0   1   4     3903.26     3693.55     56.22 o 
   1   1   4      420.53      397.93     10.97 o 
   2   1   4      432.18      403.60      9.75 o 
   3   1   4     2231.07     1948.15     33.40 o 
   4   1   4       21.33        9.25      4.57 o 
   5   1   4      904.61     1025.24     19.46 o 
   6   1   4     1465.78     1446.37     27.89 o 
   7   1   4    11829.45    12072.35    198.23 o 
   8   1   4      580.06      543.80     16.44 o 
   9   1   4     1325.10     1136.56     26.52 o 
  10   1   4     1179.21      985.29     24.17 o 
  11   1   4     2105.95     1924.72     41.28 o 
  12   1   4      178.53      170.50     11.58 o 
  13   1   4       28.62       24.75      6.77 o 
  14   1   4      814.97      737.24     28.69 o 
  15   1   4      659.03      570.32     25.34 o 
  16   1   4      127.32      129.54     25.79 o 
  17   1   4       46.17       44.84     14.74 o 
  18   1   4      341.50      339.55     26.82 o 
  19   1   4      889.03      766.79     39.80 o 
  20   1   4        3.81       12.05     17.64 o 
  21   1   4      312.73      251.00     25.79 o 
  22   1   4       71.21      108.47     19.97 o 
  23   1   4       69.50       92.82     41.60 o 
  24   1   4      224.32      235.37     36.57 o 
  25   1   4      404.21      349.78     41.68 o 
 -27   2   4      219.64      126.40     47.37 o 
 -26   2   4        0.76        8.10     32.32 o 
 -25   2   4        5.98       11.19     29.17 o 
 -24   2   4        1.23       13.78     18.00 o 
 -23   2   4      237.86      260.48     20.75 o 
 -22   2   4        0.96       15.85     10.35 o 
 -21   2   4       78.31       75.65     20.46 o 
 -20   2   4      157.76      167.98     16.06 o 
 -19   2   4      240.34      220.76     15.17 o 
 -18   2   4      396.62      365.30     18.16 o 
 -17   2   4       26.34        7.47      9.32 o 
 -16   2   4        4.32       -0.47      6.42 o 
 -15   2   4       34.42       44.77      7.37 o 
 -14   2   4       75.28       79.00      7.89 o 
 -13   2   4       20.21       12.02      6.18 o 
 -12   2   4      111.41      125.68      8.50 o 
 -11   2   4     1204.35     1180.48     27.55 o 
 -10   2   4      217.61      183.54      8.38 o 
  -9   2   4     4627.60     4617.42     80.67 o 
  -8   2   4      272.57      267.74     10.96 o 
  -7   2   4     1618.16     1499.52     31.95 o 
  -6   2   4     1224.72     1139.76     21.65 o 
  -5   2   4      116.04      130.97      6.64 o 
  -4   2   4      519.25      552.96     13.18 o 
  -3   2   4     2637.29     2759.59     44.78 o 
  -2   2   4       44.70       51.79      3.76 o 
  -1   2   4        1.68        3.66      2.95 o 
   0   2   4      783.34      744.70     20.74 o 
   1   2   4     8856.75     8958.84    149.80 o 
   2   2   4     1498.67     1529.86     29.28 o 
   3   2   4     3948.56     4037.21     70.18 o 
   4   2   4       49.67       37.00      4.20 o 
   5   2   4     1650.18     1646.35     30.90 o 
   6   2   4     1786.93     1735.26     33.03 o 
   7   2   4      390.13      321.43     11.54 o 
   8   2   4      288.04      267.01      9.40 o 
   9   2   4     1267.05     1348.96     30.28 o 
  10   2   4       18.73       13.65      6.42 o 
  11   2   4      166.01      174.32     11.53 o 
  12   2   4      565.35      512.12     17.87 o 
  13   2   4        4.86        0.60      8.38 o 
  14   2   4        1.40       -6.09      7.70 o 
  15   2   4       48.36       36.62     11.10 o 
  16   2   4      320.41      263.46     25.31 o 
  17   2   4       64.71       71.48     15.99 o 
  18   2   4        1.57       14.02     12.95 o 
  19   2   4       85.40       93.53     18.38 o 
  20   2   4        0.18       12.70     15.78 o 
  21   2   4       29.08       28.91     18.07 o 
  22   2   4      284.58      260.73     50.85 o 
  23   2   4       13.61       49.95     23.29 o 
  24   2   4        0.03       51.67     28.63 o 
  25   2   4       17.52       52.36     24.18 o 
 -27   3   4       81.37       86.39     40.74 o 
 -26   3   4       28.77       -4.17     32.73 o 
 -25   3   4        0.32       -5.89     30.03 o 
 -24   3   4       72.46      142.03     44.10 o 
 -23   3   4       34.03       34.02     12.90 o 
 -22   3   4        0.40       14.03      9.31 o 
 -21   3   4      861.79      840.50     34.16 o 
 -20   3   4      177.16      190.24     23.35 o 
 -19   3   4      147.46      135.45     13.03 o 
 -18   3   4      999.61      944.79     36.39 o 
 -17   3   4     2260.76     2181.50     54.86 o 
 -16   3   4       13.32       17.84      8.04 o 
 -15   3   4       46.90       51.05      8.66 o 
 -14   3   4       25.09       27.64      6.45 o 
 -13   3   4        3.43       -0.77      4.38 o 
 -12   3   4       75.57       53.15      6.01 o 
 -11   3   4       49.01       43.58      5.49 o 
 -10   3   4       37.42       50.07      5.35 o 
  -9   3   4      799.56      894.55     21.94 o 
  -8   3   4      191.91      243.48      9.79 o 
  -7   3   4      290.31      263.15     10.37 o 
  -6   3   4     1499.51     1546.63     33.00 o 
  -5   3   4      307.11      323.83     10.00 o 
  -4   3   4        0.15       -0.70      2.87 o 
  -3   3   4      214.04      195.88      7.24 o 
  -2   3   4       12.22        8.03      2.67 o 
  -1   3   4      428.47      372.78      8.90 o 
   0   3   4     3883.33     4301.33     81.43 o 
   1   3   4      548.18      549.93     15.70 o 
   2   3   4      173.96      210.54      9.74 o 
   3   3   4     1103.90     1196.91     27.58 o 
   4   3   4     1482.63     1448.55     32.31 o 
   5   3   4     2453.22     2388.57     41.55 o 
   6   3   4      133.62      142.32      7.91 o 
   7   3   4        6.60        9.06      3.34 o 
   8   3   4      341.67      325.31     10.60 o 
   9   3   4      539.39      570.98     25.18 o 
  10   3   4      430.92      393.92     13.95 o 
  11   3   4       41.75       41.31      6.41 o 
  12   3   4      233.17      223.61     13.24 o 
  13   3   4      878.91      828.45     26.56 o 
  14   3   4      646.19      546.02     24.90 o 
  15   3   4      460.40      437.81     22.88 o 
  16   3   4       99.38       84.17     13.13 o 
  17   3   4      763.84      696.56     29.83 o 
  18   3   4      224.63      172.05     22.04 o 
  19   3   4       44.34       44.64     15.78 o 
  20   3   4      164.32      139.63     30.77 o 
  21   3   4        4.43       39.79     24.67 o 
  22   3   4       37.47       54.50     24.45 o 
  23   3   4        3.51       21.18     21.50 o 
  24   3   4        4.79       27.48     22.72 o 
 -26   4   4       76.67       61.36     39.11 o 
 -25   4   4       79.56       63.90     37.80 o 
 -24   4   4        0.33       22.25     31.33 o 
 -23   4   4      106.99      125.66     41.48 o 
 -22   4   4        3.87       24.00     11.52 o 
 -21   4   4      106.19      119.59     17.28 o 
 -20   4   4      177.33      173.79     14.28 o 
 -19   4   4       59.44       63.62     10.83 o 
 -18   4   4      137.51      160.64     12.04 o 
 -17   4   4     2097.71     1903.89     44.64 o 
 -16   4   4      243.45      212.43     13.01 o 
 -15   4   4      506.63      469.98     17.44 o 
 -14   4   4      526.34      499.08     15.59 o 
 -13   4   4     3405.69     3210.60     60.00 o 
 -12   4   4       42.29       43.16      8.07 o 
 -11   4   4      163.46      145.97      8.14 o 
 -10   4   4      751.31      709.30     17.82 o 
  -9   4   4      846.05      828.39     19.45 o 
  -8   4   4     1226.53     1174.75     30.43 o 
  -7   4   4      151.12      127.34      7.84 o 
  -6   4   4      135.10      124.11      7.71 o 
  -5   4   4      944.78     1019.94     27.24 o 
  -4   4   4       38.47       24.57      4.69 o 
  -3   4   4      152.37      197.68      8.91 o 
  -2   4   4     2010.17     2172.06     43.91 o 
  -1   4   4     5685.11     5942.44    102.26 o 
   0   4   4     1547.57     1599.20     31.14 o 
   1   4   4     2423.99     2369.92     48.95 o 
   2   4   4     6461.61     6541.60    123.74 o 
   3   4   4     2998.91     3140.44     63.09 o 
   4   4   4      157.77      198.83      9.96 o 
   5   4   4        0.44        2.30      3.82 o 
   6   4   4      315.67      305.59      9.44 o 
   7   4   4      171.76      226.04      8.78 o 
   8   4   4      739.12      668.21     16.87 o 
   9   4   4      677.95      543.18     16.91 o 
  10   4   4      959.64      954.09     25.49 o 
  11   4   4     1423.88     1351.17     31.88 o 
  12   4   4      414.30      392.52     17.38 o 
  13   4   4      147.22      156.63     20.40 o 
  14   4   4       92.58       77.15     13.98 o 
  15   4   4      136.20      135.25     14.64 o 
  16   4   4      149.89      130.98     15.21 o 
  17   4   4       27.45       27.67     14.94 o 
  18   4   4        6.64       -2.48     19.33 o 
  19   4   4      469.25      378.93     49.82 o 
  20   4   4      127.66       96.81     27.75 o 
  21   4   4       52.08       34.80     22.93 o 
  22   4   4       94.05      107.96     29.48 o 
  23   4   4        0.10       31.99     23.98 o 
  24   4   4       65.83      112.63     31.17 o 
 -26   5   4      520.69      554.43     49.74 o 
 -25   5   4       27.70       62.39     24.84 o 
 -24   5   4     1084.26     1100.18     62.39 o 
 -23   5   4      189.23      123.29     25.24 o 
 -22   5   4       16.34       19.21     14.45 o 
 -21   5   4      572.85      467.26     23.07 o 
 -20   5   4       14.82       19.01      8.53 o 
 -19   5   4       48.56       71.64     11.42 o 
 -18   5   4       52.75       49.66      9.89 o 
 -17   5   4       10.32        7.41      7.52 o 
 -16   5   4      168.67      198.76     17.46 o 
 -15   5   4     6031.55     5553.00    132.67 o 
 -14   5   4     2665.79     2360.06     63.64 o 
 -13   5   4     3195.85     3064.43     62.65 o 
 -12   5   4      809.83      787.14     20.11 o 
 -11   5   4      419.55      382.54     13.01 o 
 -10   5   4      524.07      492.17     15.75 o 
  -9   5   4      336.72      357.19     12.93 o 
  -8   5   4       45.99       11.74      5.11 o 
  -7   5   4      397.59      483.90     17.34 o 
  -6   5   4      561.02      596.35     20.88 o 
  -5   5   4     1072.60     1077.12     32.49 o 
  -4   5   4     1690.99     1865.33     49.27 o 
  -3   5   4      270.70      375.88     13.95 o 
  -2   5   4     1653.02     1601.92     34.76 o 
  -1   5   4      788.25      981.39     21.68 o 
   0   5   4     1990.70     2111.95     40.53 o 
   1   5   4        0.02        2.27      3.40 o 
   2   5   4       48.69       35.80      4.35 o 
   3   5   4      341.45      272.86      9.84 o 
   4   5   4       86.29       92.05      6.79 o 
   5   5   4     1238.70     1212.95     26.43 o 
   6   5   4      286.53      291.67     10.76 o 
   7   5   4       72.06       88.44      5.98 o 
   8   5   4      139.19      168.55      9.51 o 
   9   5   4     3000.57     2864.18     58.58 o 
  10   5   4       57.27       44.01      8.48 o 
  11   5   4       88.97       82.61      9.24 o 
  12   5   4     1311.87     1239.16     34.79 o 
  13   5   4      564.14      519.50     20.83 o 
  14   5   4     1142.28     1065.81     32.53 o 
  15   5   4      829.63      820.56     33.03 o 
  16   5   4      304.28      326.13     27.60 o 
  17   5   4      399.60      394.85     30.49 o 
  18   5   4      934.63      905.57     45.27 o 
  19   5   4       12.43       47.08     25.69 o 
  20   5   4       15.59       34.31     23.36 o 
  21   5   4      294.44      255.57     37.55 o 
  22   5   4      279.25      250.31     38.09 o 
  23   5   4      144.58      179.06     43.57 o 
 -25   6   4       79.64      128.30     44.63 o 
 -24   6   4       36.20       77.07     24.19 o 
 -23   6   4       74.65       90.65     25.07 o 
 -22   6   4       28.35       27.13     14.51 o 
 -21   6   4        1.56        6.26     10.85 o 
 -20   6   4       18.00        9.47     10.97 o 
 -19   6   4      274.31      280.89     23.74 o 
 -18   6   4      189.51      129.74     17.77 o 
 -17   6   4      382.39      295.63     23.19 o 
 -16   6   4      301.81      251.12     18.34 o 
 -15   6   4      555.99      503.98     24.30 o 
 -14   6   4     1986.71     1777.81     52.39 o 
 -13   6   4      772.55      688.55     27.69 o 
 -12   6   4       47.58       44.22      9.50 o 
 -11   6   4      140.94      150.16     17.89 o 
 -10   6   4      631.46      619.71     21.44 o 
  -9   6   4       13.20       15.89      6.46 o 
  -8   6   4     2199.87     2230.79     52.83 o 
  -7   6   4      206.88      192.10     11.84 o 
  -6   6   4      678.83      648.87     21.55 o 
  -5   6   4      595.69      599.13     20.47 o 
  -4   6   4       19.44       17.51      6.73 o 
  -3   6   4      397.07      398.19     16.30 o 
  -2   6   4       68.79       77.47      6.71 o 
  -1   6   4      835.65      891.13     22.48 o 
   0   6   4      473.89      474.66     15.83 o 
   1   6   4     2494.05     2394.82     49.59 o 
   2   6   4      647.98      661.59     17.51 o 
   3   6   4      355.13      374.96     12.58 o 
   4   6   4       38.64       54.21      5.59 o 
   5   6   4        8.68        4.80      3.86 o 
   6   6   4      434.00      399.37     16.12 o 
   7   6   4      175.29      142.99      8.52 o 
   8   6   4      298.06      305.21     12.43 o 
   9   6   4      400.45      395.65     15.11 o 
  10   6   4        1.55        3.46      7.72 o 
  11   6   4     2277.85     2147.54     52.93 o 
  12   6   4      147.24      140.84     15.07 o 
  13   6   4      623.20      523.42     25.54 o 
  14   6   4       77.62       79.55     13.48 o 
  15   6   4        1.86       -0.95      8.79 o 
  16   6   4       48.87       52.28     13.20 o 
  17   6   4       75.70       37.94     16.82 o 
  18   6   4       12.01       11.00     15.52 o 
  19   6   4      103.55       71.94     22.57 o 
  20   6   4      102.18       87.53     34.52 o 
  21   6   4       37.43       31.88     25.13 o 
  22   6   4       12.48       44.32     24.69 o 
 -24   7   4       91.49       58.32     24.56 o 
 -23   7   4        0.03        8.29     29.13 o 
 -22   7   4        1.32       15.70     19.96 o 
 -21   7   4      110.01      127.26     34.84 o 
 -20   7   4      126.18      124.69     19.41 o 
 -19   7   4       47.92       54.59     16.34 o 
 -18   7   4        1.48        2.76     10.80 o 
 -17   7   4      109.36      118.61     15.31 o 
 -16   7   4      181.93      177.93     19.64 o 
 -15   7   4      700.46      631.42     28.31 o 
 -14   7   4       60.15       56.27     12.20 o 
 -13   7   4        0.86      -10.23      6.91 o 
 -12   7   4      275.04      279.25     15.70 o 
 -11   7   4      122.59      120.53     11.19 o 
 -10   7   4      585.70      563.15     21.28 o 
  -9   7   4      736.10      758.10     25.06 o 
  -8   7   4       98.41      129.09     12.70 o 
  -7   7   4      217.33      222.40     13.57 o 
  -6   7   4       53.50       42.21      7.92 o 
  -5   7   4      478.56      446.61     23.80 o 
  -4   7   4       81.87       83.80     10.57 o 
  -3   7   4      802.95      826.82     25.95 o 
  -2   7   4      430.89      441.75     15.50 o 
  -1   7   4     1025.44     1157.14     29.21 o 
   0   7   4      116.17       93.88      7.10 o 
   1   7   4        0.65       -6.77      4.06 o 
   2   7   4       15.19       13.86      4.98 o 
   3   7   4        1.36        0.23      4.40 o 
   4   7   4      313.52      337.62     12.85 o 
   5   7   4       39.73       42.33      6.71 o 
   6   7   4        0.67       -0.30      4.27 o 
   7   7   4       20.61       17.69      5.41 o 
   8   7   4     1424.38     1376.12     31.62 o 
   9   7   4      187.27      162.17     11.87 o 
  10   7   4       20.66       19.15     11.94 o 
  11   7   4       32.86       17.28      9.48 o 
  12   7   4      307.84      319.63     21.04 o 
  13   7   4       31.06       11.84     10.64 o 
  14   7   4       96.17       82.06     14.36 o 
  15   7   4       58.44       69.84     14.06 o 
  16   7   4      120.09      125.22     17.02 o 
  17   7   4      187.18      189.09     24.41 o 
  18   7   4      607.80      585.77     39.61 o 
  19   7   4      235.44      173.95     26.43 o 
  20   7   4      110.18      113.89     31.72 o 
  21   7   4        3.36       -7.27     23.15 o 
  22   7   4      100.07      124.76     70.65 o 
 -23   8   4       25.17       61.62     26.36 o 
 -22   8   4       30.08       34.53     21.88 o 
 -21   8   4      533.94      443.01     85.58 o 
 -20   8   4      377.89      336.33     53.40 o 
 -19   8   4       87.62       72.69     15.03 o 
 -18   8   4        8.72       12.82     10.50 o 
 -17   8   4      249.68      225.77     27.20 o 
 -16   8   4       81.25       80.97     14.44 o 
 -15   8   4        9.59       27.13     10.47 o 
 -14   8   4      278.49      251.89     19.43 o 
 -13   8   4      282.96      268.93     19.83 o 
 -12   8   4      158.63      130.13     18.59 o 
 -11   8   4       27.13       10.98      7.41 o 
 -10   8   4      286.66      275.53     16.22 o 
  -9   8   4     1068.64     1042.35     31.78 o 
  -8   8   4      168.73      177.86     14.86 o 
  -7   8   4     1578.11     1526.19     41.12 o 
  -6   8   4      276.69      288.84     16.18 o 
  -5   8   4       45.65       29.46      8.08 o 
  -4   8   4        3.82       -1.66      6.85 o 
  -3   8   4      985.77     1043.27     31.29 o 
  -2   8   4     1376.49     1401.27     38.30 o 
  -1   8   4      793.91      791.77     36.81 o 
   0   8   4     2333.88     2467.32     49.30 o 
   1   8   4     2334.31     2413.12     51.91 o 
   2   8   4     1352.83     1289.62     32.61 o 
   3   8   4      120.53      128.51      9.76 o 
   4   8   4       48.11       33.49      6.44 o 
   5   8   4     1018.47     1052.73     26.40 o 
   6   8   4      171.44      152.79     11.85 o 
   7   8   4      386.80      381.09     17.41 o 
   8   8   4      393.30      410.89     17.99 o 
   9   8   4        8.40        7.88      8.18 o 
  10   8   4      308.84      308.87     20.82 o 
  11   8   4      162.31      136.56     15.76 o 
  12   8   4     1469.09     1411.80     47.48 o 
  13   8   4      171.84      135.49     17.14 o 
  14   8   4      219.93      198.18     19.62 o 
  15   8   4      106.93       93.64     16.09 o 
  16   8   4       33.20        9.15     11.70 o 
  17   8   4       43.41       57.46     19.18 o 
  18   8   4       91.14       54.73     20.85 o 
  19   8   4      412.40      361.39     34.05 o 
  20   8   4        8.10       20.46     19.62 o 
 -21   9   4       58.25       75.08     19.76 o 
 -20   9   4      954.47      928.81     46.36 o 
 -19   9   4        4.79       16.20     16.04 o 
 -18   9   4        7.81       31.47     16.06 o 
 -17   9   4       86.21       95.98     15.69 o 
 -16   9   4       83.90       92.42     19.78 o 
 -15   9   4       19.61       14.23     10.98 o 
 -14   9   4       19.55       25.57     11.08 o 
 -13   9   4        7.37       -0.29      8.70 o 
 -12   9   4      869.16      844.56     34.02 o 
 -11   9   4       80.53      109.03     12.56 o 
 -10   9   4       30.85       16.53      8.21 o 
  -9   9   4       17.71       11.93      7.81 o 
  -8   9   4     2091.43     1978.00     51.45 o 
  -7   9   4       13.38       31.79      9.04 o 
  -6   9   4     1195.56     1288.38     37.70 o 
  -5   9   4      410.37      444.10     20.39 o 
  -4   9   4      712.76      669.53     24.83 o 
  -3   9   4       38.88       29.91      8.42 o 
  -2   9   4       91.85      110.48     12.00 o 
  -1   9   4      595.85      585.58     23.15 o 
   0   9   4     1029.43     1044.19     28.66 o 
   1   9   4      295.58      298.71     14.56 o 
   2   9   4       15.64        6.49      6.04 o 
   3   9   4     2245.36     2249.22     57.75 o 
   4   9   4      132.62      154.04     13.72 o 
   5   9   4      175.48      183.82     13.38 o 
   6   9   4      399.73      454.05     19.42 o 
   7   9   4     3121.56     3110.87     68.40 o 
   8   9   4      157.49      155.38     13.22 o 
   9   9   4      329.51      339.62     20.28 o 
  10   9   4      249.15      240.97     25.82 o 
  11   9   4      115.58      109.94     16.09 o 
  12   9   4       26.91       -5.46     10.43 o 
  13   9   4       75.72       60.84     17.20 o 
  14   9   4      754.51      689.47     33.75 o 
  15   9   4      132.71       93.30     16.91 o 
  16   9   4       92.85       57.28     16.19 o 
  17   9   4        0.63      -12.53     17.02 o 
  18   9   4      804.39      778.37     57.50 o 
  19   9   4       59.89       67.75     23.38 o 
 -20  10   4        0.55       -1.18     15.67 o 
 -19  10   4       38.10       26.57     16.53 o 
 -18  10   4      156.53      130.27     22.22 o 
 -17  10   4      506.57      484.09     34.32 o 
 -16  10   4        0.28       -9.71     12.73 o 
 -15  10   4      539.63      569.45     30.29 o 
 -14  10   4      216.34      206.03     28.02 o 
 -13  10   4      225.98      185.94     18.90 o 
 -12  10   4      194.10      173.60     28.01 o 
 -11  10   4      126.72      128.50     16.36 o 
 -10  10   4     1033.90      968.03     41.59 o 
  -9  10   4      128.56       98.90     12.25 o 
  -8  10   4        9.63       16.98      8.90 o 
  -7  10   4     1059.36     1165.97     36.55 o 
  -6  10   4     4938.50     4790.99    106.90 o 
  -5  10   4      343.52      347.60     26.95 o 
  -4  10   4       32.50       21.49      9.80 o 
  -3  10   4       51.17       44.13     10.09 o 
  -2  10   4      450.28      467.22     22.18 o 
  -1  10   4      605.82      603.56     24.52 o 
   0  10   4      245.63      220.09     15.89 o 
   1  10   4      329.13      352.46     19.16 o 
   2  10   4       33.67       15.16      7.68 o 
   3  10   4       13.73       14.63      8.29 o 
   4  10   4     1019.35      986.42     37.88 o 
   5  10   4     1135.48     1215.64     37.91 o 
   6  10   4     1364.76     1370.50     37.55 o 
   7  10   4      540.65      569.17     22.88 o 
   8  10   4      664.29      658.46     28.10 o 
   9  10   4     2545.24     2617.84     68.50 o 
  10  10   4        1.10      -10.96      8.95 o 
  11  10   4      157.69      136.51     17.72 o 
  12  10   4       54.72       16.33     20.57 o 
  13  10   4      522.68      488.50     29.61 o 
  14  10   4       47.84       32.62     14.44 o 
  15  10   4        5.47      -16.99     12.35 o 
  16  10   4        2.50       -8.77     13.17 o 
  17  10   4      239.65      223.66     33.34 o 
  18  10   4       83.08       65.99     40.27 o 
 -18  11   4        6.03        8.99     15.73 o 
 -17  11   4        9.98        8.30     15.99 o 
 -16  11   4       20.60       36.76     17.58 o 
 -15  11   4       41.45       52.60     17.85 o 
 -14  11   4       37.84       25.25     15.34 o 
 -13  11   4      183.10      174.81     22.97 o 
 -12  11   4      549.04      497.61     33.64 o 
 -11  11   4       31.50       32.64     12.58 o 
 -10  11   4       31.89       27.37     11.69 o 
  -9  11   4       16.54       25.56      9.34 o 
  -8  11   4      991.34      914.21     32.38 o 
  -7  11   4      428.49      483.18     23.82 o 
  -6  11   4       78.26       81.25     12.76 o 
  -5  11   4       47.07       43.42     10.59 o 
  -4  11   4        4.60       21.68      9.47 o 
  -3  11   4       10.22        2.41      8.45 o 
  -2  11   4       15.90       16.21      9.33 o 
  -1  11   4      369.83      349.84     20.35 o 
   0  11   4       37.80       47.37     10.36 o 
   1  11   4      169.78      164.77     15.36 o 
   2  11   4       10.38        9.06      7.73 o 
   3  11   4       81.56       84.51     12.77 o 
   4  11   4        9.62       18.06     10.99 o 
   5  11   4      319.08      318.59     23.03 o 
   6  11   4        1.61       11.11      9.28 o 
   7  11   4      558.99      536.05     29.58 o 
   8  11   4      489.43      504.25     29.19 o 
   9  11   4       21.51       31.95     13.12 o 
  10  11   4      292.12      276.22     23.26 o 
  11  11   4      500.00      560.61     31.57 o 
  12  11   4       49.08       70.73     22.97 o 
  13  11   4      129.84      127.82     19.84 o 
  14  11   4       68.79       40.87     16.28 o 
  15  11   4       16.29        1.27     14.64 o 
  16  11   4      377.19      280.51     26.66 o 
 -15  12   4        1.71       -7.55     14.99 o 
 -14  12   4        7.60       -7.84     14.16 o 
 -13  12   4       37.81       26.80     16.46 o 
 -12  12   4      197.54      218.14     25.83 o 
 -11  12   4      171.81      126.45     21.25 o 
 -10  12   4       20.53       32.05     22.85 o 
  -9  12   4      128.38      120.26     20.89 o 
  -8  12   4      112.81      117.40     15.15 o 
  -7  12   4      296.27      258.87     19.58 o 
  -6  12   4        1.85       -0.46      8.96 o 
  -5  12   4       75.93       93.54     13.82 o 
  -4  12   4       17.10       24.86     10.62 o 
  -3  12   4      212.09      221.91     17.98 o 
  -2  12   4       62.98       49.98     11.40 o 
  -1  12   4       41.04       43.01     11.39 o 
   0  12   4        2.24       14.01      9.54 o 
   1  12   4        6.23       24.94      9.56 o 
   2  12   4        0.38       13.10      8.62 o 
   3  12   4       60.58       68.34     11.40 o 
   4  12   4        0.33       -2.40     11.13 o 
   5  12   4       16.60       18.87     12.37 o 
   6  12   4       51.25       66.95     12.91 o 
   7  12   4       57.65       60.90     15.26 o 
   8  12   4       11.79        2.12     14.57 o 
   9  12   4      113.61      104.69     17.85 o 
  10  12   4       48.06       60.18     15.77 o 
  11  12   4       25.21       28.53     25.80 o 
  12  12   4       20.68        9.43     16.73 o 
  13  12   4        5.64      -14.79     16.62 o 
 -12  13   4      207.99      177.96     35.66 o 
 -11  13   4      499.93      496.88     48.99 o 
 -10  13   4      168.14      206.50     34.00 o 
  -9  13   4      125.32      144.93     23.53 o 
  -8  13   4       72.65       87.67     19.55 o 
  -7  13   4       84.38       98.23     17.39 o 
  -6  13   4        0.99        3.92     12.03 o 
  -5  13   4       44.06       39.28     13.82 o 
  -4  13   4      318.72      321.70     24.24 o 
  -3  13   4      142.53      181.57     19.98 o 
  -2  13   4       98.67       94.06     16.28 o 
  -1  13   4       10.95        6.20     11.52 o 
   0  13   4       73.48       53.27     14.01 o 
   1  13   4       15.71       20.31     10.77 o 
   2  13   4      147.83      139.95     16.38 o 
   3  13   4      538.47      569.57     27.65 o 
   4  13   4      125.14      128.01     18.40 o 
   5  13   4       52.49       54.05     20.91 o 
   6  13   4       31.43       21.21     15.84 o 
   7  13   4      536.85      590.00     33.98 o 
   8  13   4      111.03      123.30     19.48 o 
   9  13   4      316.70      358.33     27.91 o 
  10  13   4      472.97      516.03     32.72 o 
  -7  14   4      274.84      386.82     44.49 o 
  -6  14   4      246.36      302.94     44.93 o 
  -5  14   4        0.03       -7.85     12.18 o 
  -4  14   4      109.65      114.66     18.35 o 
  -3  14   4       46.35       28.27     13.99 o 
  -2  14   4      205.36      245.69     23.04 o 
  -1  14   4        8.32        0.61     11.93 o 
   0  14   4       87.13       83.76     15.04 o 
   1  14   4       79.36       83.99     17.67 o 
   2  14   4      252.27      288.69     21.96 o 
   3  14   4      140.49      149.99     17.39 o 
   4  14   4      219.31      224.19     23.41 o 
   5  14   4       94.41      111.48     46.73 o 
 -27   1   5       23.02       34.12     37.47 o 
 -26   1   5       78.63       71.75     39.60 o 
 -25   1   5        2.77       25.17     21.25 o 
 -24   1   5        4.52        4.99     19.36 o 
 -23   1   5      465.92      467.41     27.13 o 
 -22   1   5      690.56      698.76     31.27 o 
 -21   1   5      254.62      230.16     18.98 o 
 -20   1   5      143.77      154.92     15.70 o 
 -19   1   5       14.18       14.51      9.10 o 
 -18   1   5       50.38       41.56      9.54 o 
 -17   1   5      567.19      521.17     18.79 o 
 -16   1   5      412.59      395.04     16.18 o 
 -15   1   5     1231.12     1082.75     28.13 o 
 -14   1   5      223.06      213.60     11.71 o 
 -13   1   5      362.27      371.81     14.42 o 
 -12   1   5     1093.41     1110.22     27.39 o 
 -11   1   5      908.01      826.96     20.08 o 
 -10   1   5     2873.49     2859.93     52.87 o 
  -9   1   5      251.38      266.10     10.12 o 
  -8   1   5     3552.76     3740.04     72.07 o 
  -7   1   5       45.68       53.43      5.04 o 
  -6   1   5     9973.86     9897.32    153.38 o 
  -5   1   5      936.48      988.04     19.25 o 
  -4   1   5     1595.65     1469.48     26.33 o 
  -3   1   5        0.43        5.02      2.48 o 
  -2   1   5      495.01      520.25     10.50 o 
  -1   1   5       97.86       86.44      5.76 o 
   0   1   5      207.08      267.32     11.12 o 
   1   1   5       28.03       21.91      3.94 o 
   2   1   5      427.75      445.05     11.07 o 
   3   1   5      939.80      910.82     18.40 o 
   4   1   5        1.17       -3.35      4.18 o 
   5   1   5      235.40      205.28      8.12 o 
   6   1   5       16.02       21.21      4.21 o 
   7   1   5       65.87       42.33      5.04 o 
   8   1   5        9.85        8.61      4.83 o 
   9   1   5     1185.24     1271.92     29.44 o 
  10   1   5      537.45      519.89     19.12 o 
  11   1   5     4109.80     3921.84     84.73 o 
  12   1   5        1.43        3.17      9.86 o 
  13   1   5      169.40      160.94     14.14 o 
  14   1   5       53.32       26.10     13.77 o 
  15   1   5     1148.23     1027.85     48.04 o 
  16   1   5       69.89       40.38     26.01 o 
  17   1   5        0.61        8.43     35.38 o 
  18   1   5        4.60       19.99     23.75 o 
  19   1   5        0.44       11.24     23.77 o 
  20   1   5      385.86      433.38     44.43 o 
  21   1   5      233.31      196.18     35.04 o 
  22   1   5      384.64      398.09     61.07 o 
  23   1   5      329.78      341.41     44.87 o 
  24   1   5      100.20      174.30     32.95 o 
 -26   2   5      141.50      190.05     50.07 o 
 -25   2   5      132.52      148.00     47.53 o 
 -24   2   5        8.47      -20.29     27.90 o 
 -23   2   5       24.28       26.63     11.28 o 
 -22   2   5       25.75       39.00     12.07 o 
 -21   2   5        2.66       24.70     11.05 o 
 -20   2   5      228.91      214.92     17.94 o 
 -19   2   5        2.27        3.47      7.77 o 
 -18   2   5      221.36      228.80     15.30 o 
 -17   2   5     1228.45     1128.57     33.64 o 
 -16   2   5     3741.83     3511.14     72.33 o 
 -15   2   5      241.16      243.93     12.76 o 
 -14   2   5     1554.39     1484.53     32.02 o 
 -13   2   5      388.76      383.11     13.49 o 
 -12   2   5     1170.25     1122.18     25.33 o 
 -11   2   5       99.04      117.73      7.69 o 
 -10   2   5      134.02      128.12      7.55 o 
  -9   2   5     1049.91      850.93     21.51 o 
  -8   2   5      503.54      527.71     18.55 o 
  -7   2   5      184.78      200.42      8.31 o 
  -6   2   5      255.96      226.50      8.51 o 
  -5   2   5     1323.87     1227.79     21.60 o 
  -4   2   5      736.71      779.13     14.08 o 
  -3   2   5     2712.20     2786.85     43.44 o 
  -2   2   5       85.38       72.50      5.08 o 
  -1   2   5      690.84      631.18     16.20 o 
   0   2   5      448.86      467.10     12.83 o 
   1   2   5      872.64      777.78     16.63 o 
   2   2   5     4343.48     4221.02     73.89 o 
   3   2   5        1.15       -0.19      5.14 o 
   4   2   5      880.40      969.54     21.39 o 
   5   2   5       75.36       73.85      4.82 o 
   6   2   5      114.16       94.81      5.52 o 
   7   2   5       17.76       27.08      4.19 o 
   8   2   5       26.10       19.21      5.05 o 
   9   2   5      796.49      763.04     27.53 o 
  10   2   5      165.47      130.33     10.77 o 
  11   2   5      329.35      255.84     14.84 o 
  12   2   5      194.72      190.15     13.82 o 
  13   2   5     2764.66     2574.23     60.87 o 
  14   2   5        5.62       16.39      8.99 o 
  15   2   5      118.99      104.52     23.11 o 
  16   2   5      331.66      294.96     19.52 o 
  17   2   5     1019.18      835.72     57.18 o 
  18   2   5      931.76      853.11     60.54 o 
  19   2   5       74.54       71.68     26.80 o 
  20   2   5      180.50      185.85     33.48 o 
  21   2   5       73.15      129.32     30.56 o 
  22   2   5      325.07      357.90     42.71 o 
  23   2   5        4.81       46.10     23.79 o 
  24   2   5        7.19       91.06     27.84 o 
 -26   3   5      418.36      422.89     66.92 o 
 -25   3   5       69.34       44.42     36.98 o 
 -24   3   5       41.55       24.13     33.63 o 
 -23   3   5      242.98      237.29     58.41 o 
 -22   3   5      289.12      233.48     35.95 o 
 -21   3   5      162.99      142.30     18.80 o 
 -20   3   5      125.26      153.08     16.08 o 
 -19   3   5     1105.41     1098.93     33.88 o 
 -18   3   5        9.51        0.96      7.14 o 
 -17   3   5      780.37      748.52     26.04 o 
 -16   3   5      877.72      770.65     23.43 o 
 -15   3   5      961.91      863.86     22.41 o 
 -14   3   5       90.65       69.14      7.47 o 
 -13   3   5        0.89        1.96      4.97 o 
 -12   3   5      718.40      719.64     25.12 o 
 -11   3   5     1288.03     1104.26     24.86 o 
 -10   3   5      616.56      606.81     16.50 o 
  -9   3   5     1193.99     1160.25     27.39 o 
  -8   3   5       44.30       28.21      5.34 o 
  -7   3   5     1776.15     1773.25     37.76 o 
  -6   3   5      299.39      256.94     12.08 o 
  -5   3   5     1913.23     2053.57     38.80 o 
  -4   3   5     3178.70     3062.59     50.25 o 
  -3   3   5      746.52      679.70     14.30 o 
  -2   3   5       45.27       49.26      5.60 o 
  -1   3   5       93.93       89.11      6.20 o 
   0   3   5      139.30       95.58      5.42 o 
   1   3   5       83.56       61.57      4.94 o 
   2   3   5     1311.72     1412.81     28.40 o 
   3   3   5       29.65       76.15      6.48 o 
   4   3   5      140.95      111.52      6.43 o 
   5   3   5      541.28      536.42     17.20 o 
   6   3   5      676.55      602.37     16.93 o 
   7   3   5       63.07       43.43      5.41 o 
   8   3   5      374.71      382.33     11.90 o 
   9   3   5        0.17       -3.28      4.51 o 
  10   3   5      124.72      134.62      9.24 o 
  11   3   5      113.63      100.80      8.76 o 
  12   3   5      208.99      205.54     13.09 o 
  13   3   5      118.11       99.04     14.63 o 
  14   3   5       42.88       35.71      9.13 o 
  15   3   5      373.51      383.21     27.70 o 
  16   3   5      416.22      408.99     29.30 o 
  17   3   5      307.00      292.09     40.62 o 
  18   3   5      346.70      321.99     38.79 o 
  19   3   5       47.86       65.58     26.72 o 
  20   3   5       44.43       48.55     26.92 o 
  21   3   5       43.99       59.84     29.17 o 
  22   3   5       28.20       83.59     27.51 o 
  23   3   5       99.15      135.30     31.58 o 
 -26   4   5       26.65       41.71     23.55 o 
 -25   4   5       50.13       44.46     22.53 o 
 -24   4   5      159.44      142.29     27.99 o 
 -23   4   5        3.97        1.23     22.70 o 
 -22   4   5       51.35       73.50     13.69 o 
 -21   4   5      133.78      109.51     12.86 o 
 -20   4   5       23.48       21.06      8.48 o 
 -19   4   5        9.18        7.15      9.78 o 
 -18   4   5      174.70      160.68     13.77 o 
 -17   4   5       10.47       24.43      8.12 o 
 -16   4   5      919.63      824.61     27.54 o 
 -15   4   5      338.93      286.51     16.06 o 
 -14   4   5       40.64       14.60      6.52 o 
 -13   4   5      850.57      826.29     23.30 o 
 -12   4   5     2579.97     2441.04     51.37 o 
 -11   4   5     1329.83     1202.85     29.37 o 
 -10   4   5      653.24      655.35     21.46 o 
  -9   4   5      214.49      181.02     11.85 o 
  -8   4   5     1525.12     1577.48     35.09 o 
  -7   4   5      100.23       91.93      7.47 o 
  -6   4   5     1003.04      983.49     24.19 o 
  -5   4   5     1082.50     1058.77     25.46 o 
  -4   4   5      379.55      384.69     13.00 o 
  -3   4   5        7.41        9.66      3.19 o 
  -2   4   5       41.90       56.85      4.25 o 
  -1   4   5      568.28      573.44     16.39 o 
   0   4   5      332.55      352.77     12.39 o 
   1   4   5      122.61      132.47      8.41 o 
   2   4   5      865.51      974.03     24.72 o 
   3   4   5     1153.04     1205.55     29.16 o 
   4   4   5        0.81       -4.62      4.65 o 
   5   4   5       16.19       39.05      6.59 o 
   6   4   5     1104.66     1019.32     26.70 o 
   7   4   5       76.69       84.49      7.50 o 
   8   4   5      305.15      275.43     11.67 o 
   9   4   5      248.14      259.49     11.73 o 
  10   4   5      105.09       95.34      8.61 o 
  11   4   5        3.65       -5.99      5.20 o 
  12   4   5      124.04      129.17     21.35 o 
  13   4   5     1381.41     1239.91     55.02 o 
  14   4   5       30.25       30.78     12.09 o 
  15   4   5      322.36      281.05     28.79 o 
  16   4   5      145.84      138.28     22.35 o 
  17   4   5      333.09      296.49     27.15 o 
  18   4   5      442.31      424.35     43.38 o 
  19   4   5        3.78       48.97     23.66 o 
  20   4   5      519.20      550.07     77.64 o 
  21   4   5        6.39       63.86     25.75 o 
  22   4   5       17.48       87.38     37.67 o 
  23   4   5      130.49      146.65     78.13 o 
 -25   5   5       31.91        4.18     20.12 o 
 -24   5   5        7.05        9.79     19.67 o 
 -23   5   5       16.96       47.11     21.26 o 
 -22   5   5       45.78       47.21     14.71 o 
 -21   5   5        3.63        4.90      7.54 o 
 -20   5   5       88.92       79.35     11.83 o 
 -19   5   5      493.56      504.09     27.06 o 
 -18   5   5       92.48       77.09     11.80 o 
 -17   5   5        0.94        7.50      7.55 o 
 -16   5   5        2.20       -5.20      7.16 o 
 -15   5   5     1008.76      848.86     27.95 o 
 -14   5   5      208.58      209.90     12.10 o 
 -13   5   5      129.55      130.51     10.25 o 
 -12   5   5      334.58      360.59     20.50 o 
 -11   5   5       24.32       35.78      6.78 o 
 -10   5   5      185.26      179.78     13.76 o 
  -9   5   5      179.25      173.63     14.95 o 
  -8   5   5       11.99       24.08      6.61 o 
  -7   5   5       69.36       77.46     10.35 o 
  -6   5   5      379.45      353.38     15.74 o 
  -5   5   5      209.80      173.52     12.24 o 
  -4   5   5        3.61       12.08      4.74 o 
  -3   5   5      779.98      933.69     25.27 o 
  -2   5   5        5.88        6.37      4.41 o 
  -1   5   5      296.00      306.29      9.96 o 
   0   5   5       29.94       34.47      5.79 o 
   1   5   5      683.61      732.83     20.71 o 
   2   5   5      817.97      770.53     21.60 o 
   3   5   5      246.42      264.29     12.17 o 
   4   5   5      293.10      329.18     13.72 o 
   5   5   5      102.25      112.44      9.33 o 
   6   5   5       65.91       63.34      7.94 o 
   7   5   5       58.37       57.25      6.86 o 
   8   5   5       81.20       84.92      7.63 o 
   9   5   5      908.02      906.06     28.36 o 
  10   5   5      620.20      589.59     22.41 o 
  11   5   5      427.06      384.31     22.20 o 
  12   5   5      324.28      321.14     26.22 o 
  13   5   5       22.75        6.94      9.95 o 
  14   5   5        0.27       -1.56     15.46 o 
  15   5   5      598.42      530.13     27.17 o 
  16   5   5      151.30      116.73     16.43 o 
  17   5   5       12.25       12.52     19.94 o 
  18   5   5       65.28       68.62     19.26 o 
  19   5   5        2.08       17.00     21.13 o 
  20   5   5       25.67       36.89     23.55 o 
  21   5   5       30.96       50.96     25.91 o 
  22   5   5        1.47       32.92     24.93 o 
 -24   6   5      144.91      143.07     29.26 o 
 -23   6   5       16.70       15.04     31.74 o 
 -22   6   5       27.86       23.92     16.40 o 
 -21   6   5       36.47       21.27     19.92 o 
 -20   6   5       31.86       36.14     18.01 o 
 -19   6   5      258.86      229.62     19.67 o 
 -18   6   5      233.38      213.85     18.34 o 
 -17   6   5        4.15       -3.96      9.09 o 
 -16   6   5       78.42       72.63     12.83 o 
 -15   6   5     1286.52     1143.23     39.37 o 
 -14   6   5       51.56       32.69     10.68 o 
 -13   6   5      316.13      244.64     15.28 o 
 -12   6   5      249.41      246.12     15.07 o 
 -11   6   5      237.10      236.71     14.67 o 
 -10   6   5      162.88      159.77     12.60 o 
  -9   6   5     3318.04     3407.11     76.40 o 
  -8   6   5     1885.24     1847.40     46.32 o 
  -7   6   5        0.53       -3.29      5.51 o 
  -6   6   5       97.35       89.87     10.02 o 
  -5   6   5     3738.82     3734.54     82.09 o 
  -4   6   5     3728.00     3700.22     81.24 o 
  -3   6   5      193.39      188.68     14.77 o 
  -2   6   5       63.64       68.21      6.93 o 
  -1   6   5       20.19       11.70      4.17 o 
   0   6   5     1061.59     1114.60     22.81 o 
   1   6   5      376.65      411.23     11.51 o 
   2   6   5      889.72      898.59     25.15 o 
   3   6   5       21.08       10.65      5.81 o 
   4   6   5       65.62       43.64      7.37 o 
   5   6   5      231.51      224.34     12.38 o 
   6   6   5      718.22      720.15     22.32 o 
   7   6   5      468.56      460.21     17.86 o 
   8   6   5       18.68       18.34      7.03 o 
   9   6   5      149.38      136.85     12.05 o 
  10   6   5     1676.38     1576.67     48.47 o 
  11   6   5      299.45      259.62     18.72 o 
  12   6   5     1784.11     1709.17     52.78 o 
  13   6   5     1812.81     1740.06     56.56 o 
  14   6   5       29.01       18.79     10.76 o 
  15   6   5      186.45      145.69     20.72 o 
  16   6   5      143.01       93.86     15.90 o 
  17   6   5        0.66       18.19     15.50 o 
  18   6   5      414.45      458.34     46.00 o 
  19   6   5       70.20       48.59     47.45 o 
  20   6   5      240.75      218.72     36.07 o 
  21   6   5      129.26      164.61     34.14 o 
 -23   7   5      118.10      103.39     27.03 o 
 -22   7   5      267.52      239.96     26.06 o 
 -21   7   5       47.33       41.05     16.95 o 
 -20   7   5        3.52       12.40     14.27 o 
 -19   7   5      247.68      248.36     37.27 o 
 -18   7   5       22.90       20.68     12.38 o 
 -17   7   5      304.93      341.98     22.94 o 
 -16   7   5       58.95       73.41     13.85 o 
 -15   7   5      928.58      819.05     32.88 o 
 -14   7   5     1080.09      954.58     52.45 o 
 -13   7   5      227.92      180.83     26.57 o 
 -12   7   5     1480.61     1474.20     45.28 o 
 -11   7   5      518.36      535.21     24.02 o 
 -10   7   5       16.48       14.31      8.38 o 
  -9   7   5      224.10      214.32     15.86 o 
  -8   7   5      121.47       97.11     12.06 o 
  -7   7   5      547.94      493.27     22.43 o 
  -6   7   5      160.79      158.21     13.76 o 
  -5   7   5        0.69        5.24      6.29 o 
  -4   7   5     3340.18     3382.98     76.37 o 
  -3   7   5     1738.79     1783.99     45.79 o 
  -2   7   5       40.08       24.49      7.78 o 
  -1   7   5      478.80      466.27     19.83 o 
   0   7   5     1666.00     1654.94     38.08 o 
   1   7   5      690.17      684.03     25.73 o 
   2   7   5      215.25      201.28     12.81 o 
   3   7   5       30.95       33.16      7.66 o 
   4   7   5     1041.23     1064.55     29.06 o 
   5   7   5       12.91        9.00      8.07 o 
   6   7   5      187.43      183.45     16.34 o 
   7   7   5       21.77       18.72      7.15 o 
   8   7   5      349.68      337.12     16.41 o 
   9   7   5        0.19        1.78      6.23 o 
  10   7   5      229.15      220.00     17.98 o 
  11   7   5        0.07       -0.39      8.46 o 
  12   7   5      154.65      152.48     22.17 o 
  13   7   5      285.48      307.20     22.57 o 
  14   7   5       11.68       11.41     10.91 o 
  15   7   5      298.35      298.77     41.74 o 
  16   7   5      390.00      294.49     23.28 o 
  17   7   5      151.41      156.90     18.70 o 
  18   7   5      202.44      164.32     25.03 o 
  19   7   5      140.71      135.34     23.73 o 
  20   7   5      213.08      178.46     34.51 o 
 -22   8   5       37.30       61.80     18.85 o 
 -21   8   5       37.00       35.76     18.15 o 
 -20   8   5      179.95      238.91     55.34 o 
 -19   8   5        5.68       33.90     19.68 o 
 -18   8   5      160.84      122.58     20.92 o 
 -17   8   5      247.37      280.10     22.06 o 
 -16   8   5        1.48        1.29     11.28 o 
 -15   8   5       56.56       55.19     20.12 o 
 -14   8   5       44.05       25.98     14.88 o 
 -13   8   5       34.03       38.76     11.38 o 
 -12   8   5      714.74      716.92     26.62 o 
 -11   8   5      643.70      656.56     25.12 o 
 -10   8   5        7.66       14.92      8.22 o 
  -9   8   5      583.45      641.41     30.00 o 
  -8   8   5     1339.36     1343.97     45.10 o 
  -7   8   5     1802.02     1750.94     46.52 o 
  -6   8   5     1188.20     1151.11     40.68 o 
  -5   8   5       49.33       35.43      9.97 o 
  -4   8   5      207.84      226.28     16.89 o 
  -3   8   5      680.39      712.70     28.63 o 
  -2   8   5        7.44        6.99      7.32 o 
  -1   8   5      780.66      812.13     24.08 o 
   0   8   5      430.58      473.81     21.20 o 
   1   8   5      297.75      334.14     16.90 o 
   2   8   5      873.95      825.41     28.47 o 
   3   8   5     1773.35     1847.30     48.85 o 
   4   8   5       88.24      107.48     10.50 o 
   5   8   5       21.00       13.87      7.38 o 
   6   8   5      498.06      482.63     19.91 o 
   7   8   5      668.29      641.02     22.81 o 
   8   8   5       53.17       45.78      9.26 o 
   9   8   5      702.98      659.49     30.03 o 
  10   8   5       44.33       36.07     11.26 o 
  11   8   5      273.27      292.87     21.55 o 
  12   8   5       28.72       30.44     11.99 o 
  13   8   5      386.76      382.96     33.64 o 
  14   8   5      231.88      180.07     19.72 o 
  15   8   5      796.08      767.50     35.40 o 
  16   8   5       34.75       23.29     15.75 o 
  17   8   5       73.99       63.90     16.64 o 
  18   8   5      265.96      312.10     32.29 o 
  19   8   5       20.67       11.20     27.05 o 
 -21   9   5      241.01      270.24     29.30 o 
 -20   9   5       70.27       56.23     32.02 o 
 -19   9   5      154.25      190.95     32.67 o 
 -18   9   5       38.39       18.97     18.82 o 
 -17   9   5      325.14      284.72     33.96 o 
 -16   9   5        8.60       25.90     12.69 o 
 -15   9   5       27.27       18.25     11.59 o 
 -14   9   5        1.44        1.99      9.89 o 
 -13   9   5        2.68       10.52      9.85 o 
 -12   9   5      156.87      164.76     17.67 o 
 -11   9   5        5.61        4.61      8.03 o 
 -10   9   5        0.01        5.00      7.66 o 
  -9   9   5        4.12       -7.04      9.76 o 
  -8   9   5      954.82      952.52     31.95 o 
  -7   9   5      242.01      257.82     17.99 o 
  -6   9   5     1203.32     1119.99     35.03 o 
  -5   9   5      314.77      336.04     18.84 o 
  -4   9   5      461.10      391.99     20.30 o 
  -3   9   5      297.42      292.17     19.81 o 
  -2   9   5      666.87      669.67     35.97 o 
  -1   9   5        9.95        3.63      8.09 o 
   0   9   5       10.36       12.98      8.56 o 
   1   9   5        0.12       -3.02      7.08 o 
   2   9   5      193.74      181.49     13.71 o 
   3   9   5      735.86      752.58     27.95 o 
   4   9   5     2090.22     2098.12     55.07 o 
   5   9   5     1128.83     1190.19     37.11 o 
   6   9   5       57.35       48.62     11.01 o 
   7   9   5      108.58      117.66     13.58 o 
   8   9   5       22.32       27.49     10.45 o 
   9   9   5     1019.63     1003.39     35.08 o 
  10   9   5      177.61      202.46     19.06 o 
  11   9   5      165.38      150.75     18.40 o 
  12   9   5      167.06      155.10     23.89 o 
  13   9   5       14.91       18.45     12.88 o 
  14   9   5      343.30      332.49     25.05 o 
  15   9   5      447.19      463.87     29.53 o 
  16   9   5        0.02        7.26     13.80 o 
  17   9   5       77.18       66.80     17.14 o 
  18   9   5      314.65      254.22     31.35 o 
 -19  10   5        7.90        2.43     18.76 o 
 -18  10   5       10.28      -31.69     15.85 o 
 -17  10   5      127.53      124.29     38.25 o 
 -16  10   5        3.98      -10.77     13.89 o 
 -15  10   5        9.52       21.40     14.96 o 
 -14  10   5       32.76        6.36     14.68 o 
 -13  10   5        0.62        2.05      9.61 o 
 -12  10   5       19.77       14.66     11.43 o 
 -11  10   5      137.28      165.96     18.14 o 
 -10  10   5        1.28       10.41      9.06 o 
  -9  10   5      692.62      682.41     26.99 o 
  -8  10   5        3.46        2.70      7.87 o 
  -7  10   5       26.41       22.70      8.73 o 
  -6  10   5       13.70       13.69      9.01 o 
  -5  10   5     1023.05     1076.43     35.37 o 
  -4  10   5       72.11       74.44     11.81 o 
  -3  10   5       99.11       82.08     12.06 o 
  -2  10   5       26.47       33.62     11.21 o 
  -1  10   5       31.26       20.60     10.60 o 
   0  10   5       82.04       97.01     12.68 o 
   1  10   5       13.27       15.14      8.14 o 
   2  10   5      453.74      494.98     21.73 o 
   3  10   5      423.18      418.60     22.40 o 
   4  10   5       60.77       42.20     12.69 o 
   5  10   5       63.54       53.22     11.82 o 
   6  10   5       48.79       43.70     11.39 o 
   7  10   5      105.24       92.25     13.92 o 
   8  10   5       21.93       12.91     11.23 o 
   9  10   5        9.29       19.73     13.20 o 
  10  10   5       22.11       20.18     12.24 o 
  11  10   5      214.66      231.62     29.12 o 
  12  10   5       24.25       20.37     13.25 o 
  13  10   5      217.62      173.28     20.80 o 
  14  10   5       57.14       36.51     15.72 o 
  15  10   5        4.45       14.00     14.94 o 
  16  10   5       40.25       21.32     15.28 o 
 -17  11   5       24.16       23.62     17.21 o 
 -16  11   5       93.03       81.70     29.27 o 
 -15  11   5        9.56       -1.81     14.30 o 
 -14  11   5       32.64       21.76     19.38 o 
 -13  11   5      134.25      147.67     22.49 o 
 -12  11   5       91.86       92.06     19.82 o 
 -11  11   5      105.39      108.91     20.03 o 
 -10  11   5      770.62      744.07     34.76 o 
  -9  11   5       63.48       60.29     14.88 o 
  -8  11   5      167.62      183.25     17.00 o 
  -7  11   5       85.53      103.53     14.02 o 
  -6  11   5      254.21      231.81     20.60 o 
  -5  11   5      131.17      163.29     16.19 o 
  -4  11   5      919.11     1014.67     34.87 o 
  -3  11   5       26.39       37.17     10.53 o 
  -2  11   5      193.15      190.60     16.50 o 
  -1  11   5       64.43       66.57     13.45 o 
   0  11   5        7.61        8.38     10.12 o 
   1  11   5      108.25      122.32     13.24 o 
   2  11   5       18.62       18.54      8.54 o 
   3  11   5      443.91      465.47     22.54 o 
   4  11   5      293.20      356.38     21.95 o 
   5  11   5      978.24      905.79     64.01 o 
   6  11   5       20.84       38.20     11.38 o 
   7  11   5      471.45      472.77     29.06 o 
   8  11   5      144.68      140.67     18.66 o 
   9  11   5      570.96      577.89     41.15 o 
  10  11   5      146.80      149.64     19.92 o 
  11  11   5      583.35      617.79     38.82 o 
  12  11   5       48.85       21.12     17.02 o 
  13  11   5       21.25        3.52     18.51 o 
  14  11   5       39.56       20.17     21.68 o 
 -14  12   5      316.34      258.31     28.84 o 
 -13  12   5      158.56      173.50     24.62 o 
 -12  12   5      213.96      197.41     25.27 o 
 -11  12   5        0.01       -0.40     14.70 o 
 -10  12   5       15.59       -3.19     13.83 o 
  -9  12   5       11.88       12.58     19.04 o 
  -8  12   5       31.66       43.99     13.80 o 
  -7  12   5       63.24       62.41     14.76 o 
  -6  12   5       36.62       27.20     12.88 o 
  -5  12   5       20.04       18.32     12.39 o 
  -4  12   5       87.72       92.85     15.86 o 
  -3  12   5       44.70       61.84     12.48 o 
  -2  12   5      483.57      479.42     25.21 o 
  -1  12   5      143.74      154.88     21.99 o 
   0  12   5       47.36       30.50     13.13 o 
   1  12   5      147.44      160.60     16.68 o 
   2  12   5     1216.05     1276.76     41.97 o 
   3  12   5       61.46       57.35     14.69 o 
   4  12   5      136.79      151.00     16.75 o 
   5  12   5       52.34       48.77     13.04 o 
   6  12   5      614.86      643.92     33.97 o 
   7  12   5        8.78        7.23     11.87 o 
   8  12   5       15.64       28.00     15.00 o 
   9  12   5      217.44      264.71     25.00 o 
  10  12   5      638.59      665.86     36.41 o 
  11  12   5      112.52       86.54     36.18 o 
  12  12   5      116.43       69.66     22.09 o 
 -11  13   5       35.36       33.38     18.08 o 
 -10  13   5        1.27      -16.51     14.26 o 
  -9  13   5      100.24       78.52     20.87 o 
  -8  13   5       26.78       -1.36     14.76 o 
  -7  13   5      275.89      337.12     25.90 o 
  -6  13   5       36.68       48.07     14.92 o 
  -5  13   5      433.92      531.98     39.69 o 
  -4  13   5       16.57       13.95     13.06 o 
  -3  13   5       15.55       32.89     14.17 o 
  -2  13   5       19.23       16.79     12.07 o 
  -1  13   5       88.48      108.48     20.68 o 
   0  13   5        2.24        6.90     11.70 o 
   1  13   5        0.02       14.68     11.51 o 
   2  13   5        7.06       21.42     11.81 o 
   3  13   5       90.87      118.43     16.51 o 
   4  13   5      135.65      185.25     18.67 o 
   5  13   5       15.72        6.49     13.36 o 
   6  13   5       12.81        1.32     13.85 o 
   7  13   5        2.29      -14.40     13.00 o 
   8  13   5       38.98       24.32     15.74 o 
  -4  14   5        2.15        5.49     13.18 o 
  -3  14   5        1.61       -1.59     12.69 o 
  -2  14   5        0.24       -0.91     15.41 o 
  -1  14   5      174.83      229.66     23.68 o 
   0  14   5        0.60       16.47     20.85 o 
   1  14   5       92.82      104.17     18.98 o 
 -24   0   6      442.81      371.02     56.61 o 
 -23   0   6      184.77      257.71     46.88 o 
 -22   0   6      120.39      107.06     21.16 o 
 -21   0   6       15.28       30.27     15.39 o 
 -20   0   6      910.79      798.05     46.31 o 
 -19   0   6      620.86      527.66     36.23 o 
 -18   0   6      303.43      279.31     21.30 o 
 -17   0   6      745.15      602.28     29.56 o 
 -16   0   6     3737.86     3480.63    102.25 o 
 -15   0   6     5630.17     5320.74    148.42 o 
 -14   0   6     1734.18     1790.10     58.26 o 
 -13   0   6      807.23      759.68     31.57 o 
 -12   0   6     1808.46     1857.28     58.89 o 
 -11   0   6     2673.08     2842.27     70.18 o 
 -10   0   6       42.61       33.68      7.35 o 
  -9   0   6      271.90      332.53     15.19 o 
  -8   0   6       88.83       46.82     12.04 o 
  -7   0   6      191.85      135.47      9.85 o 
  -6   0   6      128.03      117.54      8.98 o 
  -5   0   6     5780.07     6053.56    135.90 o 
  -4   0   6    11594.75    11232.22    246.15 o 
  -3   0   6     1060.77      859.64     20.88 o 
  -2   0   6     1020.79     1058.47     26.72 o 
  -1   0   6     1542.31     1605.57     37.39 o 
   0   0   6     4860.46     4903.40    101.18 o 
   1   0   6      493.89      492.80     17.36 o 
   2   0   6      545.77      545.29     18.74 o 
   3   0   6       43.64       34.53     12.78 o 
   4   0   6     1555.17     1621.21     41.62 o 
   5   0   6      215.69      247.67     12.34 o 
   6   0   6       15.14        6.73      5.40 o 
   7   0   6     1755.63     1525.00     47.98 o 
   8   0   6      304.64      342.28     19.40 o 
   9   0   6      328.73      381.40     34.92 o 
  10   0   6      368.28      318.78     28.47 o 
  11   0   6    11416.77    11244.61    286.30 o 
  12   0   6      102.47      137.28     66.27 o 
  13   0   6       89.68       46.08     17.16 o 
  14   0   6       77.89       75.89     17.66 o 
  15   0   6      868.02      693.28     74.86 o 
  16   0   6       94.96       50.72     37.72 o 
  17   0   6       46.58       43.44     37.96 o 
  18   0   6      137.63      135.89     46.63 o 
  19   0   6      441.56      392.46     63.73 o 
  20   0   6      779.11      812.89     84.02 o 
  21   0   6       85.97       90.73     42.13 o 
  22   0   6      668.92      645.26     79.69 o 
  23   0   6      256.39      350.81     62.42 o 
 -26   1   6      129.05      174.26     49.50 o 
 -25   1   6       34.48       15.87     32.73 o 
 -24   1   6        6.54       33.71     32.07 o 
 -23   1   6       19.64       32.84     20.82 o 
 -22   1   6      531.43      609.19     37.72 o 
 -21   1   6      813.73      840.70     39.71 o 
 -20   1   6      285.29      224.22     18.38 o 
 -19   1   6       35.77       16.45      9.03 o 
 -18   1   6     1655.61     1433.42     40.65 o 
 -17   1   6      225.43      283.18     14.53 o 
 -16   1   6      714.30      722.23     22.78 o 
 -15   1   6       14.44       22.61      7.44 o 
 -14   1   6     1553.04     1421.10     31.60 o 
 -13   1   6      226.65      188.81     11.26 o 
 -12   1   6      133.86      120.86      8.43 o 
 -11   1   6      219.80      221.78     10.31 o 
 -10   1   6       10.59       22.22      5.07 o 
  -9   1   6     4064.97     3917.75     69.60 o 
  -8   1   6     1716.68     1732.40     31.93 o 
  -7   1   6        8.01        8.99      3.56 o 
  -6   1   6     2408.47     2450.49     45.18 o 
  -5   1   6     1300.52     1234.44     27.13 o 
  -4   1   6       18.93       10.54      3.28 o 
  -3   1   6        7.95       21.11      3.22 o 
  -2   1   6     2320.08     2096.48     31.41 o 
  -1   1   6      757.23      699.61     14.54 o 
   0   1   6        6.41        7.51      3.39 o 
   1   1   6      964.57      976.43     18.59 o 
   2   1   6       38.30       22.03      3.80 o 
   3   1   6       40.34       66.90      4.35 o 
   4   1   6       35.53       58.21      5.17 o 
   5   1   6      172.61      156.34     11.91 o 
   6   1   6      276.63      257.55      9.83 o 
   7   1   6       84.24       98.91      9.62 o 
   8   1   6      120.00       99.11      8.52 o 
   9   1   6      910.45      909.08     24.08 o 
  10   1   6      100.69       97.40     13.61 o 
  11   1   6      150.78      121.86     11.59 o 
  12   1   6      402.98      360.03     27.54 o 
  13   1   6     2671.26     2542.48     60.33 o 
  14   1   6       84.51       66.34     16.39 o 
  15   1   6       57.05       60.94     26.04 o 
  16   1   6       59.38       81.52     29.07 o 
  17   1   6      286.43      241.04     36.65 o 
  18   1   6      148.96      151.08     32.71 o 
  19   1   6      205.65      163.89     90.12 o 
  20   1   6       60.60       59.80     27.57 o 
  21   1   6       13.33       26.35     29.62 o 
  22   1   6        2.15       66.67     25.72 o 
  23   1   6        2.73       77.62     26.52 o 
 -26   2   6       27.04       19.31     35.42 o 
 -25   2   6       76.52       75.02     40.66 o 
 -24   2   6        4.86      -16.44     30.11 o 
 -23   2   6       37.72       13.58     28.63 o 
 -22   2   6        5.22        7.99     14.05 o 
 -21   2   6        2.32       -3.14      9.29 o 
 -20   2   6       16.98       32.01     11.98 o 
 -19   2   6      299.41      270.35     17.01 o 
 -18   2   6        5.97        0.15      7.46 o 
 -17   2   6       59.94       58.16      9.76 o 
 -16   2   6      433.67      399.13     16.70 o 
 -15   2   6       15.46        6.92      5.99 o 
 -14   2   6       54.30       38.81      7.08 o 
 -13   2   6       25.01       20.25      6.09 o 
 -12   2   6       20.79       12.84      5.37 o 
 -11   2   6        2.30       -0.31      4.44 o 
 -10   2   6        2.26       -4.10      3.37 o 
  -9   2   6       63.26       65.66      6.19 o 
  -8   2   6     1482.47     1379.69     26.65 o 
  -7   2   6      476.98      485.55     12.68 o 
  -6   2   6       87.23       84.66      5.15 o 
  -5   2   6       15.51       13.36      3.00 o 
  -4   2   6        9.19        2.31      2.56 o 
  -3   2   6      263.15      341.31      9.47 o 
  -2   2   6     1443.15     1468.00     26.53 o 
  -1   2   6      340.57      356.85     10.79 o 
   0   2   6      186.02      181.86     10.47 o 
   1   2   6      256.38      268.19      9.48 o 
   2   2   6      270.92      246.33      9.13 o 
   3   2   6       65.56       76.24      6.33 o 
   4   2   6     2275.24     2174.62     41.75 o 
   5   2   6      895.55      870.43     22.24 o 
   6   2   6       37.03       37.37      4.60 o 
   7   2   6     1051.45     1049.64     25.93 o 
   8   2   6        0.48        1.31      4.99 o 
   9   2   6        0.76       -5.27      8.19 o 
  10   2   6      142.45      128.12     11.58 o 
  11   2   6      386.32      400.61     18.47 o 
  12   2   6      207.25      170.11     13.33 o 
  13   2   6      213.05      200.30     16.91 o 
  14   2   6       11.54       10.52      9.54 o 
  15   2   6      528.74      544.89     49.63 o 
  16   2   6        9.83       17.74     24.13 o 
  17   2   6      114.83      142.06     38.94 o 
  18   2   6      165.67      158.43     32.06 o 
  19   2   6      237.53      228.71     41.77 o 
  20   2   6       38.19       65.14     26.61 o 
  21   2   6        0.38       37.52     22.72 o 
  22   2   6       25.86       95.21     28.09 o 
 -26   3   6       48.00       44.75     23.94 o 
 -25   3   6      108.04       35.43     22.48 o 
 -24   3   6      168.80      172.07     29.98 o 
 -23   3   6      555.30      557.80     43.67 o 
 -22   3   6      479.82      426.88     42.05 o 
 -21   3   6      517.68      487.55     26.00 o 
 -20   3   6        0.51       15.92      8.83 o 
 -19   3   6      463.54      426.48     25.94 o 
 -18   3   6        6.40       10.68      7.70 o 
 -17   3   6     1366.45     1260.80     36.63 o 
 -16   3   6      759.77      703.90     22.25 o 
 -15   3   6      799.65      728.77     22.40 o 
 -14   3   6        0.04       -2.76      5.89 o 
 -13   3   6       13.69       12.31      6.21 o 
 -12   3   6      152.10      150.44     12.57 o 
 -11   3   6      449.49      422.67     17.52 o 
 -10   3   6      284.51      267.64     12.35 o 
  -9   3   6        7.58        8.18      5.88 o 
  -8   3   6       72.25       54.89      8.12 o 
  -7   3   6      197.91      282.31     11.91 o 
  -6   3   6       29.70       20.59      4.47 o 
  -5   3   6      595.17      614.09     15.77 o 
  -4   3   6        3.07        5.38      3.01 o 
  -3   3   6      363.18      352.61     11.36 o 
  -2   3   6       32.05       43.62      6.62 o 
  -1   3   6      144.94      140.15      7.00 o 
   0   3   6        4.61       -1.48      3.35 o 
   1   3   6       12.79       19.39      3.91 o 
   2   3   6        1.90        0.81      3.62 o 
   3   3   6      225.32      196.61      8.97 o 
   4   3   6       82.99       76.26      6.22 o 
   5   3   6        1.39        9.38      4.07 o 
   6   3   6      232.17      213.95     13.26 o 
   7   3   6      757.19      818.77     28.63 o 
   8   3   6      136.78      127.00     14.31 o 
   9   3   6      456.69      474.51     19.80 o 
  10   3   6       10.40       11.65      7.66 o 
  11   3   6     2632.27     2536.56     60.39 o 
  12   3   6       17.07       15.32     12.10 o 
  13   3   6      243.00      262.05     38.09 o 
  14   3   6      193.07      157.30     16.36 o 
  15   3   6      194.68      160.96     16.73 o 
  16   3   6      202.10      164.34     22.04 o 
  17   3   6      131.58      101.94     29.44 o 
  18   3   6        8.11       41.66     25.18 o 
  19   3   6        3.53       45.45     23.79 o 
  20   3   6      362.86      279.03     37.69 o 
  21   3   6       58.95       74.99     25.60 o 
  22   3   6       37.00       65.91     27.58 o 
 -25   4   6        0.06       -3.94     19.00 o 
 -24   4   6      552.35      502.31     44.11 o 
 -23   4   6       18.78       -9.04     18.38 o 
 -22   4   6       32.12       22.40     11.79 o 
 -21   4   6       57.73       42.48      9.51 o 
 -20   4   6      446.59      434.87     22.17 o 
 -19   4   6        9.00       15.07      9.79 o 
 -18   4   6      223.11      202.50     15.20 o 
 -17   4   6     2099.87     2089.73     53.50 o 
 -16   4   6     2539.74     2415.92     59.24 o 
 -15   4   6        3.46        7.07      6.48 o 
 -14   4   6       53.16       61.30      8.71 o 
 -13   4   6     1022.45      898.86     25.27 o 
 -12   4   6     1011.55      998.44     29.60 o 
 -11   4   6     1377.74     1242.07     40.98 o 
 -10   4   6      247.77      231.51     12.05 o 
  -9   4   6     1170.08     1168.42     28.92 o 
  -8   4   6      201.72      161.62      9.84 o 
  -7   4   6     2257.43     2300.40     48.42 o 
  -6   4   6        0.97       -8.24      4.12 o 
  -5   4   6      413.16      356.50     13.20 o 
  -4   4   6       99.44       91.38      6.51 o 
  -3   4   6      189.31      166.32      7.41 o 
  -2   4   6      458.92      456.24     14.38 o 
  -1   4   6      163.64      203.70     12.45 o 
   0   4   6      607.01      596.12     16.81 o 
   1   4   6       12.12       13.66      5.03 o 
   2   4   6      497.57      483.32     17.48 o 
   3   4   6        0.67        0.72      5.54 o 
   4   4   6      137.45      141.92     11.93 o 
   5   4   6     1256.43     1282.90     39.42 o 
   6   4   6       66.19       77.17      8.92 o 
   7   4   6      265.87      301.50     15.88 o 
   8   4   6      670.03      588.17     22.06 o 
   9   4   6      307.18      258.91     15.55 o 
  10   4   6     1389.03     1362.26     37.82 o 
  11   4   6     2110.01     1950.79     70.11 o 
  12   4   6        1.39       14.10      9.57 o 
  13   4   6        1.54       -0.83      8.43 o 
  14   4   6      809.19      781.02     32.53 o 
  15   4   6       14.78       12.93     11.34 o 
  16   4   6       80.08      104.98     15.58 o 
  17   4   6      351.61      357.62     40.13 o 
  18   4   6      822.64      758.24     55.84 o 
  19   4   6        4.58       31.34     40.17 o 
  20   4   6      219.42      227.31     49.50 o 
  21   4   6      204.06      229.77     37.34 o 
  22   4   6      118.72      156.18     77.97 o 
 -24   5   6      573.67      496.71     45.08 o 
 -23   5   6       76.30       62.21     24.79 o 
 -22   5   6      381.62      402.16     59.56 o 
 -21   5   6       13.55       13.44     14.42 o 
 -20   5   6       45.80       34.16     10.35 o 
 -19   5   6       73.98       85.22     15.41 o 
 -18   5   6       11.20        5.09      7.99 o 
 -17   5   6       12.87        2.40      7.65 o 
 -16   5   6      133.76      100.55     12.02 o 
 -15   5   6      319.80      272.51     26.80 o 
 -14   5   6      639.56      608.05     20.58 o 
 -13   5   6     7082.58     6815.24    129.19 o 
 -12   5   6        0.29       11.67      5.64 o 
 -11   5   6    14506.09    13931.46    252.10 o 
 -10   5   6      170.72      144.57     10.31 o 
  -9   5   6     1316.46     1339.40     32.57 o 
  -8   5   6      627.76      620.26     22.00 o 
  -7   5   6        1.62       -6.12      5.83 o 
  -6   5   6      536.69      501.71     20.71 o 
  -5   5   6      678.24      666.39     22.78 o 
  -4   5   6     1273.47     1277.40     27.01 o 
  -3   5   6       95.14       95.91      5.98 o 
  -2   5   6     1598.80     1572.41     35.14 o 
  -1   5   6      276.68      308.93     24.15 o 
   0   5   6      967.02      912.89     22.81 o 
   1   5   6      168.19      204.00     10.29 o 
   2   5   6     1107.26     1138.82     29.29 o 
   3   5   6       26.43       29.58      6.67 o 
   4   5   6     1631.00     1683.19     39.57 o 
   5   5   6      485.27      403.87     16.37 o 
   6   5   6      262.91      232.11     13.25 o 
   7   5   6      983.13      912.94     26.55 o 
   8   5   6      508.47      506.60     20.74 o 
   9   5   6        8.79        9.24      8.24 o 
  10   5   6       26.63       35.38      9.51 o 
  11   5   6       45.39       39.67     11.29 o 
  12   5   6       29.48       24.78     11.03 o 
  13   5   6       74.33       56.06     12.24 o 
  14   5   6        4.33       -2.27      9.75 o 
  15   5   6      141.65      169.30     20.51 o 
  16   5   6      499.67      551.14     29.76 o 
  17   5   6      168.79      159.66     23.65 o 
  18   5   6       47.25      105.38     47.94 o 
  19   5   6       70.92      104.24     28.20 o 
  20   5   6      897.40      742.04     57.71 o 
  21   5   6      213.90      286.67     41.08 o 
 -24   6   6      255.88      234.22     34.53 o 
 -23   6   6       54.62       78.23     24.23 o 
 -22   6   6        0.80       -2.83     14.09 o 
 -21   6   6       67.48       51.03     13.26 o 
 -20   6   6       31.55       25.74     11.38 o 
 -19   6   6       54.63       45.82     10.36 o 
 -18   6   6      253.78      230.85     16.84 o 
 -17   6   6      674.90      630.29     25.38 o 
 -16   6   6       14.53       18.99      8.40 o 
 -15   6   6       95.04       88.86     13.75 o 
 -14   6   6       78.71       67.88     12.70 o 
 -13   6   6      452.60      468.48     20.76 o 
 -12   6   6     1265.94     1192.17     35.20 o 
 -11   6   6       35.06       36.32      8.98 o 
 -10   6   6       77.37       68.73     10.10 o 
  -9   6   6     1987.92     1910.95     48.51 o 
  -8   6   6       89.16       90.84     10.99 o 
  -7   6   6       22.61       20.22      7.81 o 
  -6   6   6        2.99       -6.10      6.30 o 
  -5   6   6     1335.64     1329.29     36.80 o 
  -4   6   6        3.66        3.08      6.45 o 
  -3   6   6       28.15       24.18      7.78 o 
  -2   6   6      102.70      126.71     11.35 o 
  -1   6   6       89.42       97.42     10.53 o 
   0   6   6        5.53        6.00      6.21 o 
   1   6   6      170.27      166.67     16.49 o 
   2   6   6      735.38      730.79     22.43 o 
   3   6   6      220.65      239.76     12.89 o 
   4   6   6      666.93      632.60     20.99 o 
   5   6   6      146.39      144.48     11.12 o 
   6   6   6       78.32       88.03      9.60 o 
   7   6   6      119.88      100.66     10.46 o 
   8   6   6     1017.93     1055.64     29.94 o 
   9   6   6       12.19       10.30      8.65 o 
  10   6   6      174.37      155.86     15.65 o 
  11   6   6      858.53      853.24     38.44 o 
  12   6   6      267.06      234.50     18.97 o 
  13   6   6      280.85      254.06     20.27 o 
  14   6   6        0.03      -12.55      9.86 o 
  15   6   6        0.61        2.23     10.94 o 
  16   6   6      302.63      301.57     23.38 o 
  17   6   6        6.95        6.29     15.06 o 
  18   6   6      203.86      222.54     31.45 o 
  19   6   6        0.15       27.66     23.09 o 
  20   6   6      174.81      143.90     31.58 o 
 -23   7   6        2.86        2.75     17.29 o 
 -22   7   6       24.45       49.69     19.40 o 
 -21   7   6       12.71        1.58     16.20 o 
 -20   7   6       36.66       31.53     16.04 o 
 -19   7   6       68.02       49.75     17.26 o 
 -18   7   6       45.19       55.38     13.62 o 
 -17   7   6      303.50      297.64     22.17 o 
 -16   7   6       25.03       21.00     11.20 o 
 -15   7   6      122.32      132.52     26.62 o 
 -14   7   6      527.87      448.21     25.12 o 
 -13   7   6      969.89      935.77     34.08 o 
 -12   7   6       57.45       35.87     11.61 o 
 -11   7   6      179.16      191.11     15.09 o 
 -10   7   6     1183.34     1245.47     36.75 o 
  -9   7   6      301.78      334.86     18.38 o 
  -8   7   6     1724.12     1782.91     47.19 o 
  -7   7   6      372.23      390.51     19.46 o 
  -6   7   6      167.20      176.19     13.83 o 
  -5   7   6       53.75       37.53     10.47 o 
  -4   7   6      956.27      923.92     29.60 o 
  -3   7   6      252.23      256.04     15.82 o 
  -2   7   6        4.23        0.57      6.87 o 
  -1   7   6      389.59      417.68     19.58 o 
   0   7   6     1126.19     1096.28     33.28 o 
   1   7   6       49.63       49.29      8.79 o 
   2   7   6      829.97      783.33     25.10 o 
   3   7   6        3.17        4.24      7.41 o 
   4   7   6       49.21       42.48      9.91 o 
   5   7   6       18.41       17.87      7.51 o 
   6   7   6      125.61      129.67     11.63 o 
   7   7   6        5.94        1.89      6.83 o 
   8   7   6      486.80      513.31     20.28 o 
   9   7   6        5.77        3.78     13.96 o 
  10   7   6       30.37       24.76     10.35 o 
  11   7   6       35.42       33.28     11.59 o 
  12   7   6      134.05      121.08     23.78 o 
  13   7   6       61.21       48.51     13.01 o 
  14   7   6      243.40      235.07     20.82 o 
  15   7   6       43.85       47.64     14.32 o 
  16   7   6       13.17       22.94     12.75 o 
  17   7   6       24.59       27.24     14.27 o 
  18   7   6        1.71       22.07     18.48 o 
  19   7   6      155.32       87.96     32.28 o 
 -21   8   6       20.18       25.78     17.10 o 
 -20   8   6      164.71      145.87     23.66 o 
 -19   8   6       96.92      112.23     21.08 o 
 -18   8   6       21.18       -5.62     14.40 o 
 -17   8   6      240.79      213.40     24.43 o 
 -16   8   6      432.00      447.90     26.94 o 
 -15   8   6       58.24       56.81     13.59 o 
 -14   8   6      195.63      199.90     18.97 o 
 -13   8   6      103.16       76.02     13.77 o 
 -12   8   6       21.02       19.83      9.07 o 
 -11   8   6       83.40       81.59     11.61 o 
 -10   8   6      146.30      122.13     13.44 o 
  -9   8   6       30.34       21.53      9.23 o 
  -8   8   6       80.80       91.59     14.44 o 
  -7   8   6     3377.54     3492.92     81.30 o 
  -6   8   6       10.22        3.16      8.16 o 
  -5   8   6       67.34       47.31     10.25 o 
  -4   8   6        9.43       13.04      9.61 o 
  -3   8   6      787.54      895.86     30.48 o 
  -2   8   6     2500.00     2464.02     61.11 o 
  -1   8   6      116.27      150.07     13.58 o 
   0   8   6      368.96      361.10     19.29 o 
   1   8   6      442.04      396.99     18.84 o 
   2   8   6      341.00      341.37     17.54 o 
   3   8   6       58.30       49.90     10.56 o 
   4   8   6      446.48      457.59     40.78 o 
   5   8   6      215.79      222.20     16.20 o 
   6   8   6        3.75        8.29      9.00 o 
   7   8   6      402.45      410.69     21.13 o 
   8   8   6      374.60      356.95     20.17 o 
   9   8   6       35.22       25.54     12.83 o 
  10   8   6      202.43      188.69     18.26 o 
  11   8   6      684.82      689.08     31.81 o 
  12   8   6        0.03      -14.42     12.42 o 
  13   8   6       43.50       18.70     11.55 o 
  14   8   6      304.55      278.00     28.15 o 
  15   8   6      452.18      392.06     27.04 o 
  16   8   6       66.73       51.63     15.66 o 
  17   8   6       30.53       27.89     15.26 o 
  18   8   6      210.23      201.93     22.63 o 
 -20   9   6       99.74       75.01     43.83 o 
 -19   9   6        2.56       16.20     16.79 o 
 -18   9   6      520.61      659.93     63.65 o 
 -17   9   6        0.08        8.17     15.09 o 
 -16   9   6      319.04      276.94     27.57 o 
 -15   9   6        4.85       23.46     16.77 o 
 -14   9   6      287.26      321.99     23.29 o 
 -13   9   6       88.11       70.59     13.96 o 
 -12   9   6      205.72      232.72     20.47 o 
 -11   9   6       35.39       37.40     10.60 o 
 -10   9   6      202.29      224.53     17.21 o 
  -9   9   6      848.75      913.64     32.25 o 
  -8   9   6        6.53       -5.28      7.82 o 
  -7   9   6       46.70       65.27     11.52 o 
  -6   9   6     2295.96     2344.30     60.39 o 
  -5   9   6        0.99       16.79      9.25 o 
  -4   9   6     1337.56     1359.83     40.87 o 
  -3   9   6       11.35        4.13      8.42 o 
  -2   9   6     2328.94     2358.46     60.22 o 
  -1   9   6      885.56      909.73     31.83 o 
   0   9   6        6.10        6.13      8.05 o 
   1   9   6        7.01        2.05      7.86 o 
   2   9   6     1058.07     1067.69     32.34 o 
   3   9   6      497.69      492.78     21.90 o 
   4   9   6       71.82       95.44     13.25 o 
   5   9   6      935.66      961.70     33.39 o 
   6   9   6       17.90       22.35     10.14 o 
   7   9   6      132.96      159.82     15.53 o 
   8   9   6        4.80        3.91     10.83 o 
   9   9   6     1174.28     1155.59     44.77 o 
  10   9   6       68.78       40.81     16.01 o 
  11   9   6      111.11       88.62     18.03 o 
  12   9   6        5.69        3.67     14.21 o 
  13   9   6     1273.91     1326.54     48.79 o 
  14   9   6        0.20        9.78     13.12 o 
  15   9   6       20.63       17.32     14.35 o 
  16   9   6      116.01      108.30     19.54 o 
  17   9   6      199.79      211.75     24.33 o 
 -18  10   6        8.80       30.67     18.61 o 
 -17  10   6      959.75     1157.93     54.26 o 
 -16  10   6      154.11      188.16     37.27 o 
 -15  10   6      278.96      285.51     42.42 o 
 -14  10   6       37.41       22.35     20.24 o 
 -13  10   6        0.03       28.03     16.23 o 
 -12  10   6      129.17      140.19     24.86 o 
 -11  10   6      304.32      324.78     23.66 o 
 -10  10   6        2.24        5.91      8.91 o 
  -9  10   6       61.30       63.40     12.08 o 
  -8  10   6      474.43      462.90     23.84 o 
  -7  10   6        4.15        6.41      8.74 o 
  -6  10   6      113.63      111.72     14.16 o 
  -5  10   6        1.40       16.98      9.57 o 
  -4  10   6      811.44      825.79     31.01 o 
  -3  10   6       90.15       80.21     13.97 o 
  -2  10   6      575.03      562.54     25.79 o 
  -1  10   6       67.27       85.37     13.14 o 
   0  10   6      534.13      527.97     23.02 o 
   1  10   6      597.30      584.28     24.09 o 
   2  10   6       65.08       63.27     11.69 o 
   3  10   6      940.48      957.59     36.05 o 
   4  10   6     1648.40     1660.07     55.95 o 
   5  10   6       37.04       40.14     11.93 o 
   6  10   6        0.41       -0.53      9.65 o 
   7  10   6      216.12      197.73     20.63 o 
   8  10   6        0.06        9.68     12.01 o 
   9  10   6        1.31       -8.66     12.25 o 
  10  10   6      331.83      323.95     29.26 o 
  11  10   6     1340.88     1396.00     98.80 o 
  12  10   6        0.29        6.52     14.38 o 
  13  10   6       60.55       55.87     18.51 o 
  14  10   6       80.85       49.58     18.79 o 
  15  10   6      246.09      191.23     26.97 o 
 -16  11   6      337.75      285.88     30.60 o 
 -15  11   6      126.48      152.01     24.76 o 
 -14  11   6       28.02       55.58     18.92 o 
 -13  11   6        0.37      -12.23     14.27 o 
 -12  11   6        0.71       -2.30     14.71 o 
 -11  11   6        4.46        7.86     20.52 o 
 -10  11   6      331.62      394.54     26.26 o 
  -9  11   6       10.69        4.84     11.81 o 
  -8  11   6        5.28        3.90     11.35 o 
  -7  11   6       13.32       13.16     10.17 o 
  -6  11   6      317.05      334.24     21.86 o 
  -5  11   6        4.25       11.21      9.74 o 
  -4  11   6      172.46      208.55     18.04 o 
  -3  11   6       13.27        0.43      8.56 o 
  -2  11   6      275.62      264.93     19.49 o 
  -1  11   6        4.93       14.08      9.92 o 
   0  11   6        0.02        5.83      8.19 o 
   1  11   6       46.60       46.94     10.74 o 
   2  11   6      165.42      154.47     18.39 o 
   3  11   6        0.01        7.10      9.21 o 
   4  11   6        1.74      -16.34      8.17 o 
   5  11   6      374.68      407.20     24.10 o 
   6  11   6      381.11      409.77     27.95 o 
   7  11   6      357.53      349.67     26.22 o 
   8  11   6        6.25        3.65     12.95 o 
   9  11   6      574.62      545.69     33.07 o 
  10  11   6        0.02        8.90     18.17 o 
  11  11   6      350.07      380.72     34.03 o 
  12  11   6      159.36      156.68     25.42 o 
  13  11   6      365.99      381.49     34.14 o 
 -13  12   6       14.65       24.56     30.39 o 
 -12  12   6       55.50       83.33     21.31 o 
 -11  12   6       29.17       45.91     18.22 o 
 -10  12   6       28.86       41.50     18.51 o 
  -9  12   6      159.03      157.84     20.14 o 
  -8  12   6        0.62        0.51     12.94 o 
  -7  12   6        0.96       -0.69     12.76 o 
  -6  12   6        0.01       14.20     12.61 o 
  -5  12   6        3.99       13.72     12.68 o 
  -4  12   6       32.68       41.31     14.57 o 
  -3  12   6       21.03        6.13     12.87 o 
  -2  12   6        8.70        8.13     12.17 o 
  -1  12   6        0.99       23.46     11.37 o 
   0  12   6        0.53       14.27     11.29 o 
   1  12   6        0.10        9.35     11.08 o 
   2  12   6        0.55       16.04     11.90 o 
   3  12   6       98.83       93.36     15.37 o 
   4  12   6       15.15        7.24     11.47 o 
   5  12   6       22.42       16.66     12.92 o 
   6  12   6        1.52       10.72     13.22 o 
   7  12   6        5.36       -4.64     15.36 o 
   8  12   6       16.77       10.81     14.06 o 
   9  12   6      161.19      147.47     21.61 o 
  10  12   6        4.25       12.40     17.60 o 
  -9  13   6       74.81      104.32     23.21 o 
  -8  13   6      340.07      438.37     30.38 o 
  -7  13   6       59.23       70.11     17.66 o 
  -6  13   6        0.94        0.32     13.11 o 
  -5  13   6      262.00      339.55     31.87 o 
  -4  13   6      151.41      229.04     29.47 o 
  -3  13   6     1059.31     1256.34     48.72 o 
  -2  13   6      105.29      132.86     19.32 o 
  -1  13   6       17.05       44.99     13.74 o 
   0  13   6        2.43        8.31     12.38 o 
   1  13   6       48.30       57.03     14.49 o 
   2  13   6      131.31      157.07     18.88 o 
   3  13   6       31.73       36.84     13.86 o 
   4  13   6       30.72       28.25     13.86 o 
   5  13   6      131.92      122.85     20.13 o 
 -22   1   7       18.16       32.93     11.22 o 
 -21   1   7      216.62      201.91     17.52 o 
 -20   1   7      273.91      235.58     18.63 o 
 -19   1   7        5.56        9.55      8.14 o 
 -18   1   7       52.59       57.96     13.16 o 
 -17   1   7        0.52        5.61      6.87 o 
 -16   1   7      326.48      331.73     15.70 o 
 -15   1   7      766.58      683.31     21.89 o 
 -14   1   7      234.76      177.94     10.95 o 
 -13   1   7      764.88      678.04     18.15 o 
 -12   1   7      105.60       99.03      7.72 o 
 -11   1   7       78.75       69.27      6.50 o 
 -10   1   7       50.57       36.65      6.12 o 
  -9   1   7       20.29       18.07      5.68 o 
  -8   1   7      206.35      179.45      8.27 o 
  -7   1   7        8.05       -0.14      3.16 o 
  -6   1   7      347.33      354.26     11.05 o 
  -5   1   7      121.87      142.34      6.74 o 
  -4   1   7     5239.63     5031.16     77.65 o 
  -3   1   7        8.31       18.17      3.55 o 
  -2   1   7     1942.01     1916.25     31.30 o 
  -1   1   7      352.43      321.76     10.05 o 
   0   1   7     1185.68     1236.19     23.06 o 
   1   1   7      234.42      251.41      8.47 o 
   2   1   7        1.63        5.58      3.26 o 
   3   1   7      910.16      851.84     18.58 o 
   4   1   7        2.24        4.60      4.16 o 
   5   1   7      128.73      133.68     11.00 o 
   6   1   7      231.61      243.33     12.23 o 
   7   1   7     1008.13      876.32     23.83 o 
   8   1   7     2413.53     2231.19     47.39 o 
   9   1   7       52.93       49.52     11.03 o 
  10   1   7       14.21        7.38      6.50 o 
  11   1   7       51.40       45.51      9.54 o 
  12   1   7      631.71      604.82     23.30 o 
  13   1   7      905.77      886.67     29.12 o 
  14   1   7        0.34       24.84     14.99 o 
  15   1   7      648.08      603.15     51.37 o 
  16   1   7        0.00        6.34     32.85 o 
  17   1   7      443.62      441.04     45.81 o 
  18   1   7        0.04       37.19     27.41 o 
  19   1   7        0.03       45.74     26.10 o 
  20   1   7       47.70       61.95     30.52 o 
  21   1   7       15.13       84.44     28.34 o 
 -25   2   7      272.65      262.86     54.00 o 
 -24   2   7      220.48      198.03     45.41 o 
 -23   2   7      193.24      185.69     28.89 o 
 -22   2   7      431.74      446.22     29.93 o 
 -21   2   7      565.69      623.79     29.25 o 
 -20   2   7       42.61       42.09     10.21 o 
 -19   2   7        0.37        6.93      8.30 o 
 -18   2   7      443.46      398.88     19.95 o 
 -17   2   7       83.60       70.76      9.50 o 
 -16   2   7        8.80        4.64      6.47 o 
 -15   2   7      733.54      698.31     22.18 o 
 -14   2   7      793.20      724.86     22.42 o 
 -13   2   7      184.37      135.60     10.71 o 
 -12   2   7     1345.07     1207.25     33.59 o 
 -11   2   7      261.91      249.22     11.32 o 
 -10   2   7      360.91      350.18     12.83 o 
  -9   2   7      401.57      449.89     14.39 o 
  -8   2   7     1275.71     1228.35     26.86 o 
  -7   2   7      377.67      304.12      9.53 o 
  -6   2   7      775.29      735.48     15.81 o 
  -5   2   7      104.54       92.31      5.90 o 
  -4   2   7       94.93       93.27      5.72 o 
  -3   2   7      450.37      370.19      9.64 o 
  -2   2   7      248.32      236.65      8.10 o 
  -1   2   7        0.00        7.53      4.25 o 
   0   2   7     1373.55     1342.57     26.79 o 
   1   2   7     1019.66      932.58     20.78 o 
   2   2   7     1375.18     1376.20     27.55 o 
   3   2   7       60.63       59.31      8.41 o 
   4   2   7      621.67      601.15     18.48 o 
   5   2   7       40.45       45.52      6.82 o 
   6   2   7        0.57       -9.16      4.58 o 
   7   2   7      437.61      448.27     16.20 o 
   8   2   7      132.41      122.16      9.84 o 
   9   2   7     1419.16     1382.69     38.15 o 
  10   2   7      148.76      170.70     13.76 o 
  11   2   7        2.00       -5.93      7.88 o 
  12   2   7      720.49      704.87     25.33 o 
  13   2   7      540.81      534.90     26.17 o 
  14   2   7      338.89      286.03     20.50 o 
  15   2   7        4.63       -4.35     14.50 o 
  16   2   7      139.87      128.18     31.84 o 
  17   2   7       80.79      103.87     30.50 o 
  18   2   7      359.76      258.69     38.32 o 
  19   2   7      647.58      565.95     51.91 o 
  20   2   7       10.13       34.03     73.96 o 
  21   2   7       35.21      114.26     29.60 o 
 -25   3   7       44.87       75.86     25.91 o 
 -24   3   7       33.68       54.36     22.53 o 
 -23   3   7      103.23       92.77     27.53 o 
 -22   3   7      166.28      163.25     20.68 o 
 -21   3   7      140.07      127.59     16.41 o 
 -20   3   7      358.91      373.33     20.82 o 
 -19   3   7      168.73      150.14     14.29 o 
 -18   3   7       63.78       39.04      9.71 o 
 -17   3   7       29.66       12.93      8.92 o 
 -16   3   7      590.84      551.52     19.89 o 
 -15   3   7      194.69      222.22     13.18 o 
 -14   3   7       83.60       84.11     10.75 o 
 -13   3   7     1065.09      919.09     36.98 o 
 -12   3   7      125.15      104.67      9.37 o 
 -11   3   7      156.26      164.38     10.97 o 
 -10   3   7        9.07       11.52      6.11 o 
  -9   3   7      506.75      476.82     15.01 o 
  -8   3   7      710.43      671.25     17.92 o 
  -7   3   7      138.67      156.04      8.60 o 
  -6   3   7       26.82       20.60      5.41 o 
  -5   3   7     1344.83     1370.60     26.48 o 
  -4   3   7      938.89      954.39     19.77 o 
  -3   3   7      253.07      220.87      7.46 o 
  -2   3   7       85.23       85.35      9.66 o 
  -1   3   7     2140.11     2074.99     40.84 o 
   0   3   7      420.32      383.61     13.40 o 
   1   3   7      161.99      150.67      8.26 o 
   2   3   7      388.81      403.61     12.60 o 
   3   3   7     1744.77     1571.24     32.91 o 
   4   3   7       50.06       37.61      8.11 o 
   5   3   7      375.07      366.12     17.64 o 
   6   3   7     1349.74     1384.55     37.83 o 
   7   3   7        0.11       -4.09      9.47 o 
   8   3   7      101.68      127.84     12.41 o 
   9   3   7      145.08      115.83     13.77 o 
  10   3   7      600.15      588.23     23.19 o 
  11   3   7       75.75       59.54     10.79 o 
  12   3   7       19.94       19.83     10.25 o 
  13   3   7      449.40      381.00     23.09 o 
  14   3   7      585.93      567.17     28.35 o 
  15   3   7       30.31       41.99     12.97 o 
  16   3   7       15.37       27.60     16.51 o 
  17   3   7      267.57      234.35     36.11 o 
  18   3   7       90.69      118.69     52.85 o 
  19   3   7       81.49      133.61     44.34 o 
  20   3   7      104.28      139.14     31.92 o 
  21   3   7       36.59       61.17     26.62 o 
 -24   4   7       48.56       34.97     22.60 o 
 -23   4   7        4.84        0.95     18.71 o 
 -22   4   7        4.36       -8.37     23.44 o 
 -21   4   7       10.91       13.08     11.34 o 
 -20   4   7      307.36      272.90     18.59 o 
 -19   4   7     1119.04     1119.96     36.15 o 
 -18   4   7        1.81       10.89      8.54 o 
 -17   4   7        2.38        3.16      7.70 o 
 -16   4   7      111.46       90.72     11.71 o 
 -15   4   7      373.45      354.86     16.31 o 
 -14   4   7       19.02       11.71      6.98 o 
 -13   4   7      897.04      853.24     32.10 o 
 -12   4   7      124.58      113.84     10.24 o 
 -11   4   7      812.86      737.57     22.51 o 
 -10   4   7       52.81       52.05      7.71 o 
  -9   4   7     1352.79     1228.96     30.75 o 
  -8   4   7     1585.91     1531.88     32.30 o 
  -7   4   7      142.83      150.23      8.70 o 
  -6   4   7     2197.18     2062.78     40.36 o 
  -5   4   7     2178.09     2229.90     42.77 o 
  -4   4   7        3.02       -1.99      4.61 o 
  -3   4   7       26.42       39.78      5.99 o 
  -2   4   7       29.51       38.99      6.01 o 
  -1   4   7       13.35       11.35      6.02 o 
   0   4   7       29.41       18.69      5.86 o 
   1   4   7       98.20       82.52      7.98 o 
   2   4   7      108.36       90.55      8.39 o 
   3   4   7      102.12       98.55     12.76 o 
   4   4   7       14.90        6.84      6.74 o 
   5   4   7      463.45      406.71     17.31 o 
   6   4   7      183.52      172.34     12.38 o 
   7   4   7        7.60       22.75      8.41 o 
   8   4   7       66.59       77.85     11.22 o 
   9   4   7      209.82      252.92     16.05 o 
  10   4   7      121.05      140.13     13.08 o 
  11   4   7       19.99       24.39     26.16 o 
  12   4   7       11.15       11.50     10.39 o 
  13   4   7       89.50       78.13     16.01 o 
  14   4   7      333.18      241.59     20.27 o 
  15   4   7      413.66      407.44     36.88 o 
  16   4   7       15.01       16.46     11.43 o 
  17   4   7       80.82      106.48     29.37 o 
  18   4   7      219.48      251.43     36.15 o 
  19   4   7       73.97       51.52     23.89 o 
  20   4   7      495.06      519.34    112.66 o 
 -24   5   7        5.55      -15.16     26.92 o 
 -23   5   7       39.93       28.49     23.04 o 
 -22   5   7        9.31      -16.43     19.61 o 
 -21   5   7      135.00      106.67     16.60 o 
 -20   5   7        5.79       -6.19     11.00 o 
 -19   5   7      239.54      212.16     16.79 o 
 -18   5   7        4.87        2.13      7.59 o 
 -17   5   7      271.87      247.10     18.13 o 
 -16   5   7       66.04       71.46     11.01 o 
 -15   5   7      598.22      515.27     34.28 o 
 -14   5   7      143.46      155.77     13.75 o 
 -13   5   7        2.48        0.43      6.22 o 
 -12   5   7       30.29       40.37      8.38 o 
 -11   5   7        5.67       -5.25      5.94 o 
 -10   5   7        0.09       -2.05      6.02 o 
  -9   5   7        4.34        4.05      7.62 o 
  -8   5   7      934.07      906.10     28.89 o 
  -7   5   7      213.23      202.46     11.55 o 
  -6   5   7        3.10        2.51      5.35 o 
  -5   5   7      175.85      180.54     13.18 o 
  -4   5   7     1001.64      957.88     29.36 o 
  -3   5   7       13.95        3.46      6.31 o 
  -2   5   7       33.53       32.02      7.96 o 
  -1   5   7      134.25      123.30     10.77 o 
   0   5   7        0.71       -5.53      6.32 o 
   1   5   7       73.73       79.00      9.39 o 
   2   5   7       26.53       21.52      8.23 o 
   3   5   7        8.14        7.55      6.27 o 
   4   5   7       25.04       31.55      7.29 o 
   5   5   7        7.63        0.06      6.45 o 
   6   5   7        2.80        0.23      6.49 o 
   7   5   7      741.97      660.01     24.47 o 
   8   5   7      196.78      173.56     13.94 o 
   9   5   7       28.17       40.02      9.93 o 
  10   5   7      226.37      212.62     15.32 o 
  11   5   7       29.07        7.67     16.66 o 
  12   5   7        2.59        5.21     11.20 o 
  13   5   7       33.80       20.03     11.09 o 
  14   5   7        0.46        5.42     13.77 o 
  15   5   7        4.20        4.81     12.32 o 
  16   5   7      100.43      103.34     21.41 o 
  17   5   7       11.78       25.30     12.95 o 
  18   5   7       23.52       76.25     25.10 o 
  19   5   7        3.21       47.42     47.21 o 
  20   5   7       17.15       71.92     25.87 o 
 -23   6   7       29.84       23.92     23.29 o 
 -22   6   7      118.46      161.49     24.34 o 
 -21   6   7        6.27        9.14     16.43 o 
 -20   6   7        1.56        2.57     11.14 o 
 -19   6   7      199.87      176.19     18.29 o 
 -18   6   7     1469.13     1358.34     41.44 o 
 -17   6   7       18.29       18.93      8.83 o 
 -16   6   7      391.33      364.77     20.24 o 
 -15   6   7     1901.31     1930.08     58.69 o 
 -14   6   7      628.10      622.38     24.81 o 
 -13   6   7      239.99      237.49     16.93 o 
 -12   6   7       43.44       29.71      9.01 o 
 -11   6   7      690.68      639.74     24.42 o 
 -10   6   7      376.51      362.14     25.47 o 
  -9   6   7       26.71       23.92      8.71 o 
  -8   6   7      959.95      951.41     30.55 o 
  -7   6   7      154.89      164.95     13.51 o 
  -6   6   7      410.42      405.06     19.58 o 
  -5   6   7       19.29       11.31      7.92 o 
  -4   6   7       46.91       49.30      9.54 o 
  -3   6   7      757.69      744.19     25.80 o 
  -2   6   7      124.78      130.29     12.25 o 
  -1   6   7      108.43       83.84     10.10 o 
   0   6   7      178.90      176.19     12.72 o 
   1   6   7      727.79      697.79     23.23 o 
   2   6   7        8.14       -5.84      6.41 o 
   3   6   7       85.50       74.27     10.97 o 
   4   6   7        0.31       -3.50      7.12 o 
   5   6   7       53.95       48.88     10.26 o 
   6   6   7      202.84      160.93     12.39 o 
   7   6   7      549.55      492.12     20.02 o 
   8   6   7       31.88       31.80      9.51 o 
   9   6   7      139.68      154.97     15.09 o 
  10   6   7      170.78      213.60     18.26 o 
  11   6   7       81.69       77.41     13.45 o 
  12   6   7     1336.29     1236.78     43.90 o 
  13   6   7      181.38      192.73     18.76 o 
  14   6   7       17.62       13.51     11.57 o 
  15   6   7      157.60      168.64     19.19 o 
  16   6   7        9.49       -1.83     16.77 o 
  17   6   7       42.25       54.16     17.54 o 
  18   6   7      110.05      120.21     23.62 o 
  19   6   7      207.06      235.73     95.11 o 
 -22   7   7      373.01      363.63     62.78 o 
 -21   7   7       69.94       77.01     19.95 o 
 -20   7   7       48.59       31.78     17.93 o 
 -19   7   7      121.02      185.91     33.06 o 
 -18   7   7       13.00       15.43     15.97 o 
 -17   7   7       70.10       55.22     17.42 o 
 -16   7   7       25.80       33.39     12.07 o 
 -15   7   7      560.57      537.87     28.23 o 
 -14   7   7      159.86      175.01     18.39 o 
 -13   7   7     1095.27     1094.20     51.50 o 
 -12   7   7     1092.45     1105.40     35.00 o 
 -11   7   7      367.79      400.96     22.20 o 
 -10   7   7      192.47      196.31     15.45 o 
  -9   7   7      145.16      133.83     13.62 o 
  -8   7   7     1366.70     1375.84     39.94 o 
  -7   7   7      295.85      291.63     17.67 o 
  -6   7   7        4.22        2.03      7.70 o 
  -5   7   7       71.36       85.48     11.44 o 
  -4   7   7      834.85      845.44     28.79 o 
  -3   7   7       88.02       89.92     11.56 o 
  -2   7   7      323.20      330.72     18.22 o 
  -1   7   7      246.18      237.31     15.10 o 
   0   7   7      562.96      567.32     21.70 o 
   1   7   7      170.01      152.37     12.84 o 
   2   7   7      239.60      268.15     15.76 o 
   3   7   7      484.74      486.22     20.67 o 
   4   7   7      233.11      256.82     17.26 o 
   5   7   7        0.30       -4.13      7.99 o 
   6   7   7     1198.97     1245.62     41.88 o 
   7   7   7      825.38      823.01     30.04 o 
   8   7   7      477.51      448.22     22.44 o 
   9   7   7       18.83       16.53     12.71 o 
  10   7   7      460.47      459.13     25.72 o 
  11   7   7      430.54      432.38     33.84 o 
  12   7   7      181.96      234.71     22.60 o 
  13   7   7      149.05      154.46     20.30 o 
  14   7   7      248.17      260.20     22.06 o 
  15   7   7      255.98      253.41     22.29 o 
  16   7   7       68.54       66.26     19.43 o 
  17   7   7      143.39      142.29     33.74 o 
  18   7   7       51.61       46.86     23.07 o 
 -20   8   7      103.55       58.98     19.39 o 
 -19   8   7       32.28       30.38     22.94 o 
 -18   8   7      208.90      174.58     24.42 o 
 -17   8   7      123.36      107.43     21.34 o 
 -16   8   7       11.07       26.00     19.83 o 
 -15   8   7        6.93       26.15     16.93 o 
 -14   8   7        0.04        8.96     15.52 o 
 -13   8   7       86.85      113.93     20.49 o 
 -12   8   7       20.12       12.94      9.21 o 
 -11   8   7       50.55       49.22     10.97 o 
 -10   8   7      278.70      279.48     19.68 o 
  -9   8   7       91.85      101.28     13.06 o 
  -8   8   7      353.38      369.55     20.56 o 
  -7   8   7     1293.86     1303.65     39.33 o 
  -6   8   7      775.19      807.98     29.43 o 
  -5   8   7      148.17      195.63     16.69 o 
  -4   8   7        9.52       -2.36      8.27 o 
  -3   8   7       74.45       88.59     11.78 o 
  -2   8   7       22.51       28.95      9.81 o 
  -1   8   7     1141.99     1053.18     31.75 o 
   0   8   7        1.02       -0.90      7.38 o 
   1   8   7      744.40      736.71     34.90 o 
   2   8   7        1.62        8.10      8.20 o 
   3   8   7      134.41      130.02     13.01 o 
   4   8   7     1436.18     1414.68     42.41 o 
   5   8   7        1.41       -4.15      9.64 o 
   6   8   7       51.66       35.63     10.94 o 
   7   8   7       95.18       86.21     13.38 o 
   8   8   7       44.41       37.47     13.49 o 
   9   8   7       63.65       60.39     16.26 o 
  10   8   7      178.60      157.50     21.68 o 
  11   8   7       61.53       61.40     20.78 o 
  12   8   7       89.00       83.88     18.99 o 
  13   8   7       61.07       80.46     19.60 o 
  14   8   7      547.42      557.21     36.98 o 
  15   8   7      173.83      158.24     20.30 o 
  16   8   7       34.62       38.19     19.43 o 
 -19   9   7      183.75      182.17     25.91 o 
 -18   9   7      278.87      276.04     29.16 o 
 -17   9   7      578.23      622.62     40.51 o 
 -16   9   7       36.72       48.76     18.57 o 
 -15   9   7       52.14       35.85     17.49 o 
 -14   9   7        3.79        7.87     15.26 o 
 -13   9   7        0.19      -15.11     13.52 o 
 -12   9   7       44.08       36.18     15.95 o 
 -11   9   7      157.43      146.45     15.45 o 
 -10   9   7        0.74        2.78      9.14 o 
  -9   9   7       15.48        8.73      9.16 o 
  -8   9   7       68.87       52.10     11.35 o 
  -7   9   7       14.93       13.39      8.83 o 
  -6   9   7        2.22       12.52      9.58 o 
  -5   9   7      111.88       92.81     13.50 o 
  -4   9   7      469.58      485.93     24.08 o 
  -3   9   7      292.98      320.11     20.03 o 
  -2   9   7      385.89      425.03     22.56 o 
  -1   9   7      495.48      498.54     22.49 o 
   0   9   7       63.48       63.01     11.62 o 
   1   9   7      170.31      166.18     14.46 o 
   2   9   7      710.32      741.70     26.84 o 
   3   9   7      275.36      280.34     17.84 o 
   4   9   7      475.75      481.35     22.36 o 
   5   9   7        2.68        5.79      9.89 o 
   6   9   7       54.62       43.94     19.55 o 
   7   9   7      196.02      214.86     18.28 o 
   8   9   7        8.16       18.10     12.59 o 
   9   9   7        0.33       -2.38     11.03 o 
  10   9   7        1.71       -8.96     12.41 o 
  11   9   7      149.64      169.47     24.96 o 
  12   9   7      159.70      152.87     24.07 o 
  13   9   7       65.24       44.26     18.82 o 
  14   9   7      171.84      203.54     27.01 o 
  15   9   7        2.40       17.43     16.93 o 
 -17  10   7       59.96       47.71     19.67 o 
 -16  10   7       84.45       68.48     20.87 o 
 -15  10   7       39.65       40.58     19.36 o 
 -14  10   7       30.77       15.34     17.01 o 
 -13  10   7      118.79      104.25     21.48 o 
 -12  10   7        0.35       12.16     14.47 o 
 -11  10   7       72.47       54.80     14.57 o 
 -10  10   7      129.80      147.04     18.57 o 
  -9  10   7        0.57       15.86      8.62 o 
  -8  10   7      499.91      539.72     26.17 o 
  -7  10   7      171.23      194.03     17.55 o 
  -6  10   7       41.72       36.74     11.42 o 
  -5  10   7      115.05      119.96     19.84 o 
  -4  10   7        6.20       13.38     10.81 o 
  -3  10   7       59.48       36.06     10.24 o 
  -2  10   7       35.80       28.84     10.60 o 
  -1  10   7      468.76      510.95     23.53 o 
   0  10   7      310.82      260.50     17.79 o 
   1  10   7       40.69       31.58     10.22 o 
   2  10   7       33.22       31.68     10.10 o 
   3  10   7       27.55       27.89     10.03 o 
   4  10   7        0.03       13.82      9.49 o 
   5  10   7       69.32       50.81     11.41 o 
   6  10   7        0.07       -1.47     10.37 o 
   7  10   7      211.00      189.04     21.01 o 
   8  10   7      133.35      134.23     20.56 o 
   9  10   7        8.21      -11.55     12.28 o 
  10  10   7        2.77       29.19     16.59 o 
  11  10   7       48.52       42.99     17.70 o 
  12  10   7       24.56       12.90     22.03 o 
  13  10   7       25.89       11.39     18.00 o 
 -14  11   7       78.99       72.98     21.26 o 
 -13  11   7      463.61      519.99     40.50 o 
 -12  11   7        5.63       17.72     18.48 o 
 -11  11   7        1.88        5.17     16.15 o 
 -10  11   7        1.56        5.92     13.77 o 
  -9  11   7       27.91       27.39     13.38 o 
  -8  11   7      244.93      196.27     21.16 o 
  -7  11   7       10.55      -10.36     11.73 o 
  -6  11   7        0.10       -1.77     11.84 o 
  -5  11   7       28.50       76.09     15.90 o 
  -4  11   7      198.14      190.28     37.27 o 
  -3  11   7       15.28       51.99     14.16 o 
  -2  11   7      877.47      869.63     37.79 o 
  -1  11   7       17.52       20.21     12.12 o 
   0  11   7        9.73        8.87     11.35 o 
   1  11   7      269.58      254.56     20.46 o 
   2  11   7      408.40      439.82     25.29 o 
   3  11   7      399.35      486.08     26.75 o 
   4  11   7        2.05      -13.79     10.67 o 
   5  11   7      240.41      288.96     21.53 o 
   6  11   7      286.22      339.88     26.70 o 
   7  11   7      306.46      314.82     26.05 o 
   8  11   7       12.57       19.33     14.33 o 
   9  11   7       12.80       -0.05     13.70 o 
  10  11   7       91.52       93.57     22.92 o 
 -11  12   7       12.34        9.85     17.65 o 
 -10  12   7      192.19      290.81     30.66 o 
  -9  12   7        0.14        4.19     13.56 o 
  -8  12   7      986.70     1051.03     45.06 o 
  -7  12   7       87.14      103.45     19.17 o 
  -6  12   7       96.93       63.63     17.01 o 
  -5  12   7       39.04       62.98     17.65 o 
  -4  12   7       31.92       35.99     14.59 o 
  -3  12   7      176.26      195.08     21.84 o 
  -2  12   7        5.77       20.28     12.18 o 
  -1  12   7       46.31       67.35     14.62 o 
   0  12   7       47.18       70.68     14.78 o 
   1  12   7      277.81      336.63     24.03 o 
   2  12   7       49.14       55.40     14.37 o 
   3  12   7       29.74       37.98     14.24 o 
   4  12   7      447.33      441.31     28.17 o 
   5  12   7      114.78      118.80     20.36 o 
   6  12   7       87.36       65.70     19.78 o 
   7  12   7        0.72       -0.65     14.41 o 
  -4  13   7       45.16       51.38     17.36 o 
  -3  13   7      361.03      446.98     31.01 o 
  -2  13   7        0.95        2.74     11.96 o 
  -1  13   7       64.26       80.07     16.54 o 
   0  13   7      195.93      189.16     20.29 o 
 -24   0   8       46.52       76.99     31.91 o 
 -23   0   8      460.24      400.15     48.92 o 
 -22   0   8        0.91       41.32     23.56 o 
 -21   0   8       63.99       50.57     15.02 o 
 -20   0   8       93.64       76.41     17.40 o 
 -19   0   8      278.71      272.94     21.91 o 
 -18   0   8      325.34      268.07     30.17 o 
 -17   0   8       27.73       26.48     10.90 o 
 -16   0   8       16.01       18.82     10.36 o 
 -15   0   8     1652.95     1384.70     48.62 o 
 -14   0   8     1779.97     1532.34     51.49 o 
 -13   0   8      535.94      484.92     21.95 o 
 -12   0   8       10.87        4.70      7.09 o 
 -11   0   8       16.14       14.18      6.65 o 
 -10   0   8      773.54      708.99     51.14 o 
  -9   0   8     1274.66     1236.07     36.92 o 
  -8   0   8      544.39      545.35     21.61 o 
  -7   0   8      783.92      720.87     25.02 o 
  -6   0   8       46.72       46.36      7.22 o 
  -5   0   8     2996.08     2911.06     64.92 o 
  -4   0   8      808.19      729.31     36.93 o 
  -3   0   8       51.31       80.36      8.79 o 
  -2   0   8     7691.70     7457.34    152.82 o 
  -1   0   8     1633.96     1582.06     38.92 o 
   0   0   8     3276.15     2988.30     72.80 o 
   1   0   8      239.94      204.97     12.86 o 
   2   0   8     2793.11     2728.91     67.42 o 
   3   0   8     3822.95     3605.62     86.05 o 
   4   0   8     1330.43     1303.86     45.02 o 
   5   0   8      136.31      123.17     14.60 o 
   6   0   8      185.96      187.33     16.90 o 
   7   0   8     1797.76     1777.80     57.35 o 
   8   0   8      392.17      388.11     23.18 o 
   9   0   8      930.88      980.74     38.24 o 
  10   0   8        9.05       22.40     14.53 o 
  11   0   8        2.07        9.47      9.81 o 
  12   0   8      594.59      575.34     40.12 o 
  13   0   8      375.36      434.87     69.62 o 
  14   0   8       33.13       48.76     40.66 o 
  15   0   8      258.02      235.13     53.18 o 
  16   0   8      391.15      267.12     55.06 o 
  17   0   8      472.74      352.29     61.03 o 
  18   0   8       52.49       63.65     42.62 o 
  19   0   8      127.71      105.29     44.59 o 
  20   0   8       25.34       87.95     45.24 o 
 -24   1   8       73.92       52.52     28.31 o 
 -23   1   8       13.84       11.37     23.64 o 
 -22   1   8        8.88       43.77     23.97 o 
 -21   1   8       88.20       90.44     15.45 o 
 -20   1   8        0.79        4.41     10.19 o 
 -19   1   8       37.19       27.03     10.10 o 
 -18   1   8        0.25       -4.05      6.60 o 
 -17   1   8      143.23      114.92     10.47 o 
 -16   1   8        0.44       -1.48      6.13 o 
 -15   1   8      611.68      612.24     19.42 o 
 -14   1   8      121.71      151.77     10.40 o 
 -13   1   8       80.49       72.37      8.20 o 
 -12   1   8     1133.28     1009.59     31.20 o 
 -11   1   8        1.69        8.81      6.75 o 
 -10   1   8       24.66       24.23      7.49 o 
  -9   1   8      177.96      162.58     10.32 o 
  -8   1   8        6.70        1.61      4.22 o 
  -7   1   8      602.65      657.95     15.75 o 
  -6   1   8      114.40      133.36      7.20 o 
  -5   1   8       73.94       65.51      5.52 o 
  -4   1   8      786.86      755.95     16.11 o 
  -3   1   8     2166.12     2161.93     35.47 o 
  -2   1   8        5.02        3.11      3.82 o 
  -1   1   8      382.64      437.76     12.17 o 
   0   1   8      533.86      529.42     13.62 o 
   1   1   8     3463.37     3472.15     59.82 o 
   2   1   8      131.67       90.76      7.80 o 
   3   1   8      265.03      227.35     10.93 o 
   4   1   8      689.68      653.28     18.51 o 
   5   1   8      560.64      532.05     18.61 o 
   6   1   8       25.11       23.86      7.53 o 
   7   1   8       58.15       59.68      8.77 o 
   8   1   8      487.11      542.75     19.18 o 
   9   1   8       43.80       47.05      8.72 o 
  10   1   8     2239.07     2185.75     48.32 o 
  11   1   8      165.39      188.07     13.97 o 
  12   1   8      547.51      479.61     22.05 o 
  13   1   8      105.14      132.39     16.33 o 
  14   1   8      357.36      344.61     22.60 o 
  15   1   8      772.61      672.09     54.80 o 
  16   1   8       85.46      203.97    128.45 o 
  17   1   8       77.12      100.21     31.87 o 
  18   1   8       23.64       47.88     26.81 o 
  19   1   8      278.29      348.58     43.48 o 
  20   1   8      230.89      282.56     78.50 o 
 -24   2   8      203.10      135.89     38.12 o 
 -23   2   8      447.82      332.81     48.43 o 
 -22   2   8        0.04       -3.52     21.27 o 
 -21   2   8      491.72      517.17     58.71 o 
 -20   2   8       99.96      107.49     13.99 o 
 -19   2   8        2.58        9.05      8.90 o 
 -18   2   8       83.64       59.42     11.06 o 
 -17   2   8       95.15       70.66     10.04 o 
 -16   2   8       53.61       50.41      9.18 o 
 -15   2   8       47.24       43.15      7.83 o 
 -14   2   8       18.85       16.77      6.38 o 
 -13   2   8       42.76       32.50      6.32 o 
 -12   2   8      197.82      216.31     11.54 o 
 -11   2   8      143.26      119.78      9.07 o 
 -10   2   8       13.97        8.36      7.90 o 
  -9   2   8       63.52       64.83      8.27 o 
  -8   2   8      620.13      620.53     17.77 o 
  -7   2   8      546.86      511.27     17.00 o 
  -6   2   8       20.89       19.18      7.37 o 
  -5   2   8       84.06       86.92      7.10 o 
  -4   2   8      157.88      154.69      8.89 o 
  -3   2   8       69.08       64.52      5.61 o 
  -2   2   8      269.13      249.28     14.01 o 
  -1   2   8        3.01        2.66      4.74 o 
   0   2   8      321.25      331.52     12.10 o 
   1   2   8       53.26       44.49      6.32 o 
   2   2   8      250.09      217.49     11.19 o 
   3   2   8      618.86      610.71     16.81 o 
   4   2   8        1.26       -4.52      7.54 o 
   5   2   8       29.69       29.91      9.70 o 
   6   2   8       81.52       62.40     16.95 o 
   7   2   8       72.68       67.74     11.70 o 
   8   2   8      161.54      213.99     21.36 o 
   9   2   8      148.13      153.00     20.72 o 
  10   2   8      139.76      141.66     17.38 o 
  11   2   8     1269.07     1172.00     35.36 o 
  12   2   8        1.45        8.34     10.72 o 
  13   2   8      416.14      399.59     24.14 o 
  14   2   8       65.99       47.12     12.77 o 
  15   2   8      212.10      232.57     24.72 o 
  16   2   8      420.93      395.61     44.06 o 
  17   2   8      176.51      215.44     36.26 o 
  18   2   8        9.70       28.24     37.55 o 
  19   2   8        2.22       67.02     27.75 o 
  20   2   8        2.88       72.44     27.11 o 
 -24   3   8      171.77      161.85     30.43 o 
 -23   3   8       41.35       66.96     24.45 o 
 -22   3   8        1.30       -7.50     20.94 o 
 -21   3   8       60.35       33.28     14.18 o 
 -20   3   8       14.33        7.90     11.73 o 
 -19   3   8      147.65      140.60     19.45 o 
 -18   3   8      248.15      214.73     16.27 o 
 -17   3   8      252.15      276.61     15.55 o 
 -16   3   8      437.11      449.40     18.70 o 
 -15   3   8        4.74       12.54      7.40 o 
 -14   3   8      142.31      147.41     13.11 o 
 -13   3   8      401.43      372.50     16.88 o 
 -12   3   8      245.44      242.35     16.42 o 
 -11   3   8      317.81      319.64     13.42 o 
 -10   3   8      110.34      114.83      8.73 o 
  -9   3   8     1103.09     1053.21     25.25 o 
  -8   3   8       31.73       22.31      5.70 o 
  -7   3   8       14.59       14.85      5.89 o 
  -6   3   8      159.90      186.76     10.74 o 
  -5   3   8     2309.29     2209.03     46.97 o 
  -4   3   8      583.06      582.89     20.71 o 
  -3   3   8     1875.13     1840.44     41.26 o 
  -2   3   8        1.67       -8.13      5.31 o 
  -1   3   8     1281.08     1253.29     28.42 o 
   0   3   8       16.60        9.93      6.32 o 
   1   3   8      165.84      135.37     10.64 o 
   2   3   8      139.55      122.17      9.84 o 
   3   3   8        7.21        5.35      6.13 o 
   4   3   8       14.56       15.08      6.87 o 
   5   3   8        3.02        3.17      8.32 o 
   6   3   8      127.75      107.47     12.45 o 
   7   3   8      167.50      121.70     12.74 o 
   8   3   8      914.50      852.55     28.89 o 
   9   3   8      818.72      705.69     36.25 o 
  10   3   8       29.94       14.22     11.68 o 
  11   3   8       11.43       20.71     15.57 o 
  12   3   8        0.26       -2.26     10.16 o 
  13   3   8      206.96      224.89     19.85 o 
  14   3   8        2.57       12.58     11.45 o 
  15   3   8       19.32       29.84     12.61 o 
  16   3   8       22.69       37.37     29.48 o 
  17   3   8      699.14      613.47     65.41 o 
  18   3   8      510.31      475.80     47.81 o 
  19   3   8       37.08       80.68     38.98 o 
 -23   4   8      118.28      130.42     46.51 o 
 -22   4   8      109.70       77.02     25.53 o 
 -21   4   8       83.41       86.34     15.75 o 
 -20   4   8      114.57      113.85     16.43 o 
 -19   4   8      294.61      303.85     25.54 o 
 -18   4   8        6.28        4.67      8.41 o 
 -17   4   8      381.03      387.05     24.12 o 
 -16   4   8      312.43      286.10     15.81 o 
 -15   4   8      314.23      321.77     22.63 o 
 -14   4   8     1020.08      940.61     27.54 o 
 -13   4   8        0.43       -2.66      6.27 o 
 -12   4   8       16.55       10.06      7.90 o 
 -11   4   8     1363.91     1315.26     30.33 o 
 -10   4   8     1024.52      992.73     24.77 o 
  -9   4   8      208.48      207.03     14.78 o 
  -8   4   8      208.71      196.57     11.86 o 
  -7   4   8     2641.03     2577.62     61.15 o 
  -6   4   8      479.45      452.80     16.94 o 
  -5   4   8     1987.28     1902.83     48.02 o 
  -4   4   8       46.14       48.33      9.61 o 
  -3   4   8      793.92      722.80     23.16 o 
  -2   4   8       52.36       34.65      8.33 o 
  -1   4   8       70.00       55.24      8.99 o 
   0   4   8       90.37       81.80      9.57 o 
   1   4   8      228.22      218.43     21.79 o 
   2   4   8     2822.54     2676.80     64.37 o 
   3   4   8      228.85      237.33     15.49 o 
   4   4   8      284.82      280.89     15.27 o 
   5   4   8       58.53       67.94      9.68 o 
   6   4   8        4.24        6.09      7.87 o 
   7   4   8        4.43       -1.49      7.90 o 
   8   4   8       33.04       49.05     16.44 o 
   9   4   8      291.88      247.51     22.22 o 
  10   4   8      310.26      319.84     21.79 o 
  11   4   8       55.81       46.27     14.87 o 
  12   4   8      221.75      220.91     25.45 o 
  13   4   8      131.76      186.30     18.51 o 
  14   4   8       56.27       72.72     21.36 o 
  15   4   8       14.68       25.31     12.44 o 
  16   4   8       27.22       50.07     15.97 o 
  17   4   8        9.06       38.48     37.30 o 
  18   4   8       17.46       82.23     29.33 o 
  19   4   8       11.08       65.54     26.99 o 
 -23   5   8      129.24      116.78     27.89 o 
 -22   5   8       29.29       -1.32     16.28 o 
 -21   5   8       92.95       92.59     21.11 o 
 -20   5   8     1365.55     1313.31     46.64 o 
 -19   5   8      121.81       88.67     16.55 o 
 -18   5   8        0.62        4.23      8.91 o 
 -17   5   8       31.69       33.00     10.35 o 
 -16   5   8       17.95       30.85      9.19 o 
 -15   5   8       54.57       62.60      9.67 o 
 -14   5   8      427.84      439.53     18.85 o 
 -13   5   8       67.08       61.00     11.00 o 
 -12   5   8      588.81      602.28     24.13 o 
 -11   5   8      838.69      804.21     28.11 o 
 -10   5   8      493.20      542.44     19.59 o 
  -9   5   8     3102.69     3105.01     66.14 o 
  -8   5   8      696.35      688.60     36.30 o 
  -7   5   8      129.86      126.34     15.71 o 
  -6   5   8     5494.10     5396.02    115.43 o 
  -5   5   8      880.52      901.14     29.47 o 
  -4   5   8     1171.15     1194.87     35.27 o 
  -3   5   8       96.37       96.95     14.14 o 
  -2   5   8       21.73       -0.43      7.04 o 
  -1   5   8      262.70      257.28     15.81 o 
   0   5   8      459.33      457.30     18.91 o 
   1   5   8      658.96      655.22     22.47 o 
   2   5   8      179.42      162.58     12.73 o 
   3   5   8       29.20       28.54      8.35 o 
   4   5   8       81.41       93.30     10.67 o 
   5   5   8     1036.67      976.29     32.08 o 
   6   5   8      381.36      391.44     20.46 o 
   7   5   8      523.39      548.50     24.79 o 
   8   5   8      790.37      770.61     27.75 o 
   9   5   8        0.26       -2.24      9.72 o 
  10   5   8      585.71      538.08     26.95 o 
  11   5   8        0.79       -8.73     12.89 o 
  12   5   8      305.26      349.31     23.26 o 
  13   5   8      149.35      155.08     36.10 o 
  14   5   8      419.42      434.79     26.29 o 
  15   5   8      926.18      934.64     38.94 o 
  16   5   8       43.45       76.61     15.93 o 
  17   5   8       28.52       55.64     38.09 o 
  18   5   8      123.76      165.94     42.91 o 
 -22   6   8       98.66       83.24     22.79 o 
 -21   6   8      174.09      187.61     26.20 o 
 -20   6   8      122.65      102.34     21.74 o 
 -19   6   8        7.58        2.51     16.15 o 
 -18   6   8        6.71       12.40     16.23 o 
 -17   6   8     1134.44     1097.57     41.83 o 
 -16   6   8      130.01      119.11     16.54 o 
 -15   6   8       11.63        9.49     10.12 o 
 -14   6   8      388.10      421.70     21.38 o 
 -13   6   8       81.10      106.17     14.64 o 
 -12   6   8      755.60      733.38     27.46 o 
 -11   6   8       24.13       21.58      9.42 o 
 -10   6   8       33.78       20.61      8.81 o 
  -9   6   8       54.10       60.20     10.46 o 
  -8   6   8     1046.73     1050.63     33.50 o 
  -7   6   8     1673.87     1650.09     45.15 o 
  -6   6   8      109.22       88.70     12.03 o 
  -5   6   8      101.88      113.15     12.42 o 
  -4   6   8       13.68        6.67      8.22 o 
  -3   6   8      850.32      946.92     30.92 o 
  -2   6   8      121.42      113.39     11.66 o 
  -1   6   8       85.17       76.07     10.63 o 
   0   6   8       11.70        5.04      9.87 o 
   1   6   8       25.47        6.43      7.31 o 
   2   6   8      383.50      393.23     18.51 o 
   3   6   8       33.96       30.75      8.82 o 
   4   6   8      711.59      729.53     25.34 o 
   5   6   8      357.45      374.26     20.40 o 
   6   6   8      138.71      151.76     14.99 o 
   7   6   8      106.97      101.98     13.17 o 
   8   6   8      347.62      357.63     22.60 o 
   9   6   8      155.33      191.99     18.08 o 
  10   6   8      577.96      529.95     33.14 o 
  11   6   8       21.46       29.77     14.35 o 
  12   6   8      144.65      128.54     20.31 o 
  13   6   8      135.08      161.58     19.92 o 
  14   6   8        3.60       20.09     21.89 o 
  15   6   8        0.91       -1.74     13.98 o 
  16   6   8      115.38      116.99     18.53 o 
  17   6   8       75.39      118.51     18.61 o 
 -20   7   8      143.43       91.48     21.86 o 
 -19   7   8       51.02       32.98     17.55 o 
 -18   7   8       73.08       60.21     19.33 o 
 -17   7   8      270.05      248.63     35.44 o 
 -16   7   8        7.23       12.72     15.66 o 
 -15   7   8      351.15      308.06     23.12 o 
 -14   7   8       55.44       85.96     19.07 o 
 -13   7   8       12.37       16.50      9.65 o 
 -12   7   8        4.16        5.38      8.59 o 
 -11   7   8       28.42       41.17     10.94 o 
 -10   7   8        0.92        8.28      8.85 o 
  -9   7   8       32.40       23.25      9.60 o 
  -8   7   8       81.75       76.48     11.82 o 
  -7   7   8        0.12       -1.81      7.89 o 
  -6   7   8      111.49      128.56     13.91 o 
  -5   7   8        0.34       -4.85      7.82 o 
  -4   7   8      153.17      162.39     16.72 o 
  -3   7   8      696.33      712.47     26.86 o 
  -2   7   8      197.64      214.60     15.02 o 
  -1   7   8       54.82       47.18      9.78 o 
   0   7   8      782.79      705.36     25.08 o 
   1   7   8       95.61       77.80     11.49 o 
   2   7   8        8.78        8.54      8.07 o 
   3   7   8      342.51      277.55     20.29 o 
   4   7   8        3.99       -1.76      7.86 o 
   5   7   8      160.62      161.84     15.45 o 
   6   7   8       99.82       93.60     13.55 o 
   7   7   8       90.75       85.60     13.13 o 
   8   7   8       30.87       37.92     16.15 o 
   9   7   8       14.75        5.15     13.32 o 
  10   7   8      246.01      244.13     24.83 o 
  11   7   8        7.71        9.29     14.60 o 
  12   7   8        0.09       -5.89     13.79 o 
  13   7   8        6.23       -6.65     20.71 o 
  14   7   8       11.42        2.70     20.69 o 
  15   7   8       14.07        7.61     19.34 o 
  16   7   8      209.13      174.14     25.42 o 
 -19   8   8        0.30       18.09     18.37 o 
 -18   8   8       40.39       35.14     19.55 o 
 -17   8   8      157.91      130.29     23.78 o 
 -16   8   8      279.09      272.68     28.21 o 
 -15   8   8       59.03       73.86     19.39 o 
 -14   8   8      310.28      364.73     30.63 o 
 -13   8   8       12.95       15.28      9.09 o 
 -12   8   8       84.76       73.09     12.56 o 
 -11   8   8        0.17       13.15     11.21 o 
 -10   8   8      229.10      240.47     18.23 o 
  -9   8   8       77.17       76.74     12.19 o 
  -8   8   8       58.59       60.65     12.04 o 
  -7   8   8       11.76        2.16      9.01 o 
  -6   8   8      384.60      434.95     22.79 o 
  -5   8   8     1182.11     1187.92     38.02 o 
  -4   8   8        1.04        1.30      8.80 o 
  -3   8   8      130.97      127.09     14.02 o 
  -2   8   8       52.88       42.18     10.20 o 
  -1   8   8      412.01      451.92     21.82 o 
   0   8   8       37.89       12.85      9.47 o 
   1   8   8      508.56      537.57     23.23 o 
   2   8   8        0.86        1.82      8.29 o 
   3   8   8      153.64      145.30     17.67 o 
   4   8   8       72.02       80.64     12.33 o 
   5   8   8      122.81      127.50     13.92 o 
   6   8   8      167.16      178.38     16.44 o 
   7   8   8      120.96      103.64     14.56 o 
   8   8   8        0.26       -1.11     10.80 o 
   9   8   8       95.99       78.18     21.69 o 
  10   8   8      332.77      320.40     28.75 o 
  11   8   8       89.94       83.94     19.21 o 
  12   8   8       28.70       44.57     18.00 o 
  13   8   8      358.44      376.23     32.34 o 
  14   8   8       34.20       24.87     16.82 o 
  15   8   8       38.60       34.05     18.66 o 
 -17   9   8      425.04      445.83     36.28 o 
 -16   9   8       13.68       12.24     16.64 o 
 -15   9   8      173.06      217.12     27.44 o 
 -14   9   8       25.32       18.41     17.03 o 
 -13   9   8       61.26       36.89     28.14 o 
 -12   9   8      334.35      349.39     32.19 o 
 -11   9   8      147.90      157.53     18.97 o 
 -10   9   8      210.80      223.79     18.28 o 
  -9   9   8       32.72       17.96      9.63 o 
  -8   9   8       33.55       46.08     10.95 o 
  -7   9   8      570.05      556.74     26.38 o 
  -6   9   8       40.92       35.18     15.82 o 
  -5   9   8        0.74        2.39      9.18 o 
  -4   9   8       13.84        7.84     10.12 o 
  -3   9   8       36.68       44.05     11.68 o 
  -2   9   8       56.19       59.93     11.50 o 
  -1   9   8      415.32      447.40     22.25 o 
   0   9   8      433.49      419.63     22.19 o 
   1   9   8      227.71      207.39     17.66 o 
   2   9   8       25.11       30.91     10.27 o 
   3   9   8        9.73       15.51     10.68 o 
   4   9   8     1109.87     1186.43     36.46 o 
   5   9   8      452.64      450.80     22.94 o 
   6   9   8      508.33      495.73     25.91 o 
   7   9   8      188.01      193.65     21.34 o 
   8   9   8       42.50       24.35     13.74 o 
   9   9   8      165.54      146.53     23.51 o 
  10   9   8       86.20       99.90     24.57 o 
  11   9   8       77.45       69.59     20.38 o 
  12   9   8      572.21      586.39     39.43 o 
  13   9   8       30.98       57.17     34.19 o 
 -15  10   8     1174.00     1270.12     58.71 o 
 -14  10   8      238.16      279.37     40.45 o 
 -13  10   8      446.88      445.88     35.70 o 
 -12  10   8      348.60      290.66     34.45 o 
 -11  10   8      681.04      806.59     37.17 o 
 -10  10   8       93.68       87.79     17.42 o 
  -9  10   8      165.85      163.31     20.24 o 
  -8  10   8      158.51      162.52     34.09 o 
  -7  10   8      111.74      106.72     17.70 o 
  -6  10   8        0.37        1.17     11.96 o 
  -5  10   8       14.91        3.89     11.62 o 
  -4  10   8       21.67       30.71     11.44 o 
  -3  10   8      243.38      231.09     19.28 o 
  -2  10   8      382.13      456.85     23.34 o 
  -1  10   8      805.30      825.21     30.28 o 
   0  10   8     1053.12     1078.21     35.08 o 
   1  10   8      103.66       66.34     12.67 o 
   2  10   8      244.99      246.13     20.36 o 
   3  10   8     1368.93     1497.14     47.35 o 
   4  10   8       37.40       46.61     13.56 o 
   5  10   8      566.87      531.19     29.57 o 
   6  10   8      246.85      246.01     23.90 o 
   7  10   8       29.43       16.90     13.97 o 
   8  10   8        1.21       -5.38     13.05 o 
   9  10   8       59.47       27.83     18.92 o 
  10  10   8       81.54       81.81     21.78 o 
  11  10   8      158.51      177.57     27.30 o 
 -12  11   8       69.65       87.96     22.58 o 
 -11  11   8        0.75       -3.56     16.25 o 
 -10  11   8       21.61       14.60     14.48 o 
  -9  11   8      164.39      191.17     22.55 o 
  -8  11   8       94.86       98.28     19.18 o 
  -7  11   8      304.97      349.85     27.21 o 
  -6  11   8      105.54      100.84     18.51 o 
  -5  11   8       89.45      106.25     26.84 o 
  -4  11   8        4.07        3.14     12.72 o 
  -3  11   8        0.94        8.33     12.43 o 
  -2  11   8        2.56        1.00     11.29 o 
  -1  11   8       68.56       43.31     13.45 o 
   0  11   8        5.84       -1.28     11.67 o 
   1  11   8       34.70       27.03     12.68 o 
   2  11   8       57.23       91.12     19.35 o 
   3  11   8       39.53       55.22     14.37 o 
   4  11   8       92.55      105.49     17.03 o 
   5  11   8       29.02       37.88     14.43 o 
   6  11   8       41.83       34.21     23.97 o 
   7  11   8       10.91        9.60     14.65 o 
   8  11   8       28.05       29.23     16.22 o 
  -7  12   8       10.45       -7.28     14.37 o 
  -6  12   8        7.00       -2.23     14.50 o 
  -5  12   8       18.57       32.62     15.78 o 
  -4  12   8        0.05        9.24     14.99 o 
  -3  12   8      547.24      594.40     31.15 o 
  -2  12   8        0.01        3.02     12.25 o 
  -1  12   8        5.15        4.04     13.15 o 
   0  12   8        3.33        6.81     12.78 o 
   1  12   8      277.41      292.96     23.58 o 
   2  12   8       88.15      120.18     18.39 o 
   3  12   8       64.08       60.16     17.02 o 
 -23   1   9       36.09       39.47     18.97 o 
 -22   1   9        0.37        6.22     15.11 o 
 -21   1   9       96.75       61.89     14.77 o 
 -20   1   9       91.76      111.61     13.34 o 
 -19   1   9      109.62       95.97     12.23 o 
 -18   1   9        5.58        5.01      8.20 o 
 -17   1   9      155.69      187.34     13.31 o 
 -16   1   9       87.98       73.49     10.21 o 
 -15   1   9      331.90      382.13     17.18 o 
 -14   1   9      212.06      214.42     19.08 o 
 -13   1   9       93.14       64.33      8.19 o 
 -12   1   9      622.18      525.25     17.59 o 
 -11   1   9     1013.17     1022.73     27.95 o 
 -10   1   9        2.46        3.80      5.80 o 
  -9   1   9       24.48       36.03      7.01 o 
  -8   1   9        6.53        3.74      5.13 o 
  -7   1   9      229.94      236.19     13.08 o 
  -6   1   9      285.02      271.04     12.80 o 
  -5   1   9        9.77        7.34      5.73 o 
  -4   1   9      416.42      463.26     15.96 o 
  -3   1   9     1975.49     1941.43     37.49 o 
  -2   1   9     2985.04     2952.61     52.89 o 
  -1   1   9       80.58       53.61     10.11 o 
   0   1   9      771.22      766.50     19.70 o 
   1   1   9        0.49       -7.01      6.86 o 
   2   1   9      188.42      207.91     12.63 o 
   3   1   9     2498.79     2597.59     54.85 o 
   4   1   9     1501.52     1435.20     35.01 o 
   5   1   9        5.15        7.33      7.91 o 
   6   1   9       57.35       40.73     10.30 o 
   7   1   9       88.42       71.25     11.53 o 
   8   1   9      117.04      107.17     12.71 o 
   9   1   9       64.40       75.60     11.93 o 
  10   1   9      196.09      197.87     15.97 o 
  11   1   9      408.07      395.80     20.94 o 
  12   1   9       46.25       59.61     16.06 o 
  13   1   9      105.41      102.84     15.65 o 
  14   1   9      109.94       81.48     18.50 o 
  15   1   9        9.51       53.27     28.81 o 
  16   1   9      157.73      141.35     34.65 o 
  17   1   9       50.11       92.37     48.06 o 
  18   1   9      121.43      122.08     34.08 o 
 -23   2   9       35.51       15.09     18.21 o 
 -22   2   9        6.02       43.08     19.26 o 
 -21   2   9       30.82       32.76     13.68 o 
 -20   2   9        2.42       -0.26     10.43 o 
 -19   2   9       34.99       50.26     15.15 o 
 -18   2   9        0.21       14.16      8.27 o 
 -17   2   9        9.05       23.75      8.00 o 
 -16   2   9      289.59      279.61     14.36 o 
 -15   2   9       76.77       83.58     10.54 o 
 -14   2   9       23.80       11.15      6.74 o 
 -13   2   9       48.36       48.54      8.11 o 
 -12   2   9      213.08      207.95     11.79 o 
 -11   2   9       13.26       12.46      6.43 o 
 -10   2   9      519.93      452.83     15.96 o 
  -9   2   9     1081.78     1057.82     31.57 o 
  -8   2   9      153.36      155.10     12.68 o 
  -7   2   9     2404.18     2483.70     52.84 o 
  -6   2   9      450.32      449.39     17.22 o 
  -5   2   9     1586.20     1528.42     33.89 o 
  -4   2   9     2234.88     2178.61     44.23 o 
  -3   2   9     1559.45     1464.59     32.58 o 
  -2   2   9      112.78      108.40      9.27 o 
  -1   2   9       81.31       80.37      8.21 o 
   0   2   9     1856.89     1876.96     39.05 o 
   1   2   9       30.02       22.44      7.57 o 
   2   2   9       55.48       50.58     10.11 o 
   3   2   9     1690.16     1715.77     40.51 o 
   4   2   9      372.88      326.07     21.43 o 
   5   2   9        5.92       11.22      9.84 o 
   6   2   9      102.87      107.52     12.83 o 
   7   2   9       18.46        9.41      9.08 o 
   8   2   9       22.80       21.41      9.59 o 
   9   2   9     1029.20     1038.87     33.57 o 
  10   2   9      647.37      690.99     26.87 o 
  11   2   9      161.28      203.96     19.41 o 
  12   2   9      169.30      171.00     18.22 o 
  13   2   9       50.51       42.68     13.60 o 
  14   2   9      508.83      502.62     28.40 o 
  15   2   9       21.95       65.68     17.66 o 
  16   2   9        3.70       95.91     29.32 o 
  17   2   9      174.65      172.05     35.39 o 
  18   2   9      107.49      112.37     59.40 o 
 -23   3   9       51.91       55.63     29.04 o 
 -22   3   9      459.52      451.52     53.01 o 
 -21   3   9      212.25      224.57     33.17 o 
 -20   3   9      104.37      103.65     17.12 o 
 -19   3   9      213.38      205.27     18.40 o 
 -18   3   9       51.61       47.40      9.69 o 
 -17   3   9       21.59       21.37      7.63 o 
 -16   3   9       18.26       20.41      8.97 o 
 -15   3   9       90.88       74.95      9.39 o 
 -14   3   9      214.84      188.37     14.10 o 
 -13   3   9      146.31      143.09     11.85 o 
 -12   3   9       95.49       80.00      9.62 o 
 -11   3   9      994.00      985.26     27.83 o 
 -10   3   9      797.63      764.35     23.71 o 
  -9   3   9      115.73      113.32     10.33 o 
  -8   3   9       49.10       39.13      8.04 o 
  -7   3   9        0.25        1.60      6.18 o 
  -6   3   9     1047.51     1085.27     31.62 o 
  -5   3   9        0.03        3.93      5.60 o 
  -4   3   9       55.63       35.01      7.84 o 
  -3   3   9       10.17       32.86      8.17 o 
  -2   3   9      566.38      520.76     19.54 o 
  -1   3   9       58.60       71.39     12.17 o 
   0   3   9        1.27        4.61      6.82 o 
   1   3   9       29.74       26.44      8.24 o 
   2   3   9      681.64      640.00     22.02 o 
   3   3   9      407.83      404.53     23.72 o 
   4   3   9      379.37      416.09     17.78 o 
   5   3   9     1133.88     1076.33     30.14 o 
   6   3   9       46.84       38.36     11.35 o 
   7   3   9       33.19       17.13      9.62 o 
   8   3   9       16.54       25.55     12.29 o 
   9   3   9      248.37      285.48     18.37 o 
  10   3   9      141.24      160.22     15.23 o 
  11   3   9      195.64      195.75     22.95 o 
  12   3   9       28.61       31.16     17.38 o 
  13   3   9      926.83      996.94     56.86 o 
  14   3   9       48.68       58.53     20.70 o 
  15   3   9       96.56       95.95     18.70 o 
  16   3   9       57.30       71.32     47.62 o 
  17   3   9        0.88       77.26     36.32 o 
 -22   4   9      117.31      126.33     28.21 o 
 -21   4   9       85.73       78.84     20.70 o 
 -20   4   9       90.67       75.53     35.58 o 
 -19   4   9      775.67      823.57     41.96 o 
 -18   4   9       38.52       38.75     12.99 o 
 -17   4   9      255.05      279.68     21.48 o 
 -16   4   9      254.21      244.83     15.14 o 
 -15   4   9      110.44      144.44     17.17 o 
 -14   4   9       19.93       33.13      8.31 o 
 -13   4   9        0.35       12.80      7.84 o 
 -12   4   9      259.78      277.74     15.11 o 
 -11   4   9      278.36      266.35     14.64 o 
 -10   4   9     1030.62     1070.97     29.32 o 
  -9   4   9      257.38      243.65     13.94 o 
  -8   4   9      277.49      240.67     15.88 o 
  -7   4   9      315.00      312.02     17.60 o 
  -6   4   9     1154.36     1151.57     34.55 o 
  -5   4   9      125.21      138.87     12.96 o 
  -4   4   9      474.37      505.13     20.12 o 
  -3   4   9     1160.34     1169.42     36.50 o 
  -2   4   9      258.98      245.06     16.71 o 
  -1   4   9        7.89        7.83      6.16 o 
   0   4   9      229.95      220.12     14.43 o 
   1   4   9      269.07      277.12     15.53 o 
   2   4   9      157.79      157.39     12.68 o 
   3   4   9       41.00       44.38      9.31 o 
   4   4   9       75.50       81.28     10.66 o 
   5   4   9        4.92        6.73      8.50 o 
   6   4   9       28.01       29.83     11.45 o 
   7   4   9      263.25      250.52     19.37 o 
   8   4   9       31.45       33.66     17.72 o 
   9   4   9       90.17      114.02     15.53 o 
  10   4   9      220.65      240.53     32.01 o 
  11   4   9       20.20       23.01     16.64 o 
  12   4   9       67.90       86.65     21.15 o 
  13   4   9      113.79      130.47     18.76 o 
  14   4   9       36.09       55.39     23.32 o 
  15   4   9      142.51      162.91     47.32 o 
  16   4   9        0.30       -9.08     22.25 o 
  17   4   9        0.05       55.73     40.84 o 
 -21   5   9        0.33        1.46     17.19 o 
 -20   5   9       29.36       45.03     18.79 o 
 -19   5   9       21.87       27.84     17.40 o 
 -18   5   9        2.04        0.39     15.37 o 
 -17   5   9       10.57       12.69     10.66 o 
 -16   5   9      812.74      795.00     34.57 o 
 -15   5   9      114.17       90.89     11.07 o 
 -14   5   9        0.77        3.15      7.52 o 
 -13   5   9       82.87       81.40     12.13 o 
 -12   5   9       73.58       60.75     11.43 o 
 -11   5   9      465.74      461.52     22.11 o 
 -10   5   9       48.31       38.27     11.37 o 
  -9   5   9        4.23        5.86      8.42 o 
  -8   5   9      279.64      255.32     16.76 o 
  -7   5   9      194.86      199.42     15.77 o 
  -6   5   9        1.37       -7.33      7.32 o 
  -5   5   9       38.48       36.92      9.72 o 
  -4   5   9       33.88       38.80      9.18 o 
  -3   5   9      461.50      465.23     20.02 o 
  -2   5   9      492.54      475.46     20.28 o 
  -1   5   9      139.55      117.09     11.68 o 
   0   5   9        7.72        3.32      7.63 o 
   1   5   9      179.63      184.04     13.58 o 
   2   5   9       55.58       48.60      9.72 o 
   3   5   9       39.75       29.69      8.67 o 
   4   5   9      197.77      148.42     16.97 o 
   5   5   9      193.60      148.70     15.64 o 
   6   5   9        0.26       -0.07     11.75 o 
   7   5   9      138.02      142.42     16.49 o 
   8   5   9       43.45       63.21     13.72 o 
   9   5   9        4.94       -6.28     10.06 o 
  10   5   9      119.05      119.88     19.80 o 
  11   5   9        2.70      -11.49     23.03 o 
  12   5   9        6.22        4.97     13.10 o 
  13   5   9        8.84       46.83     22.59 o 
  14   5   9       48.45       44.38     24.30 o 
  15   5   9        3.21      -11.04     14.99 o 
  16   5   9       36.58       80.07     31.59 o 
 -20   6   9       35.20       17.20     17.85 o 
 -19   6   9       98.14      105.51     22.51 o 
 -18   6   9       57.20       48.70     23.62 o 
 -17   6   9      262.64      237.66     30.08 o 
 -16   6   9      411.40      452.74     33.28 o 
 -15   6   9      293.83      284.55     20.33 o 
 -14   6   9       62.72       55.72     11.47 o 
 -13   6   9      156.94      135.05     14.33 o 
 -12   6   9      408.95      416.28     23.52 o 
 -11   6   9      140.79      163.75     19.33 o 
 -10   6   9       10.67       23.51      9.65 o 
  -9   6   9      113.82      100.62     12.69 o 
  -8   6   9      145.67      125.30     13.97 o 
  -7   6   9       65.85       43.24     10.43 o 
  -6   6   9        0.73       10.19      9.75 o 
  -5   6   9      183.67      209.78     16.07 o 
  -4   6   9     2452.04     2472.44     67.58 o 
  -3   6   9       23.82       17.19      8.85 o 
  -2   6   9      290.48      299.19     17.21 o 
  -1   6   9       24.15       15.88      8.35 o 
   0   6   9      511.51      522.73     21.53 o 
   1   6   9      124.18      112.49     12.54 o 
   2   6   9        9.14        5.65      8.58 o 
   3   6   9      241.22      237.66     16.13 o 
   4   6   9      179.04      193.91     14.87 o 
   5   6   9      214.45      209.36     15.66 o 
   6   6   9       63.11       43.85     10.60 o 
   7   6   9      642.73      669.46     30.90 o 
   8   6   9      100.00       83.68     15.06 o 
   9   6   9       41.32       39.30     15.19 o 
  10   6   9        2.25        4.12     14.12 o 
  11   6   9      194.08      180.74     23.08 o 
  12   6   9        1.15        0.23     13.91 o 
  13   6   9       13.16       11.50     19.04 o 
  14   6   9       14.42       14.50     16.88 o 
  15   6   9       89.89       79.26     28.36 o 
 -19   7   9       31.39       36.64     19.31 o 
 -18   7   9      240.95      219.34     27.45 o 
 -17   7   9      192.83      182.75     26.26 o 
 -16   7   9       39.42       25.29     30.85 o 
 -15   7   9       19.97       -0.03     15.50 o 
 -14   7   9      237.68      227.08     23.57 o 
 -13   7   9      187.60      203.35     16.86 o 
 -12   7   9        4.90       11.45     12.28 o 
 -11   7   9      440.14      465.60     31.20 o 
 -10   7   9       65.29       72.56     22.23 o 
  -9   7   9      104.92      115.73     14.27 o 
  -8   7   9       48.65       36.98     10.12 o 
  -7   7   9        3.59        9.95      8.99 o 
  -6   7   9       75.96       88.27     12.87 o 
  -5   7   9      324.60      358.69     20.81 o 
  -4   7   9       14.80       21.50     10.00 o 
  -3   7   9        5.80       16.62      9.11 o 
  -2   7   9      404.84      400.94     20.36 o 
  -1   7   9       75.69       77.72     11.68 o 
   0   7   9        0.97        3.17      8.37 o 
   1   7   9       89.34       98.86     12.74 o 
   2   7   9      184.33      204.42     16.16 o 
   3   7   9       12.20        6.16      9.12 o 
   4   7   9      324.61      300.84     18.32 o 
   5   7   9      531.99      549.17     23.91 o 
   6   7   9       63.98       52.77     11.59 o 
   7   7   9      231.68      214.05     20.59 o 
   8   7   9      334.89      311.49     27.69 o 
   9   7   9      172.50      146.48     22.13 o 
  10   7   9       45.01       26.92     19.05 o 
  11   7   9      614.58      612.09     38.72 o 
  12   7   9       39.24       48.46     28.80 o 
  13   7   9      381.09      318.17     30.59 o 
  14   7   9        0.04      -19.98     14.48 o 
 -17   8   9       37.51       27.10     19.45 o 
 -16   8   9      122.62      102.41     23.93 o 
 -15   8   9      343.91      325.86     31.32 o 
 -14   8   9       86.98       53.68     18.69 o 
 -13   8   9       88.23      104.57     17.43 o 
 -12   8   9      177.19      179.94     30.16 o 
 -11   8   9      422.63      503.28     28.95 o 
 -10   8   9      147.28      138.41     15.04 o 
  -9   8   9       28.36       26.71     10.20 o 
  -8   8   9      139.47      131.57     17.00 o 
  -7   8   9      249.76      287.03     19.88 o 
  -6   8   9       82.08       63.32     12.68 o 
  -5   8   9       33.88       25.69     10.37 o 
  -4   8   9        0.04        9.19      9.56 o 
  -3   8   9        5.17        3.38      8.49 o 
  -2   8   9        3.74        2.22      8.52 o 
  -1   8   9      387.02      333.67     25.62 o 
   0   8   9      234.21      268.98     21.24 o 
   1   8   9      479.45      473.43     22.78 o 
   2   8   9        0.07       13.23      9.52 o 
   3   8   9      873.51      940.59     36.08 o 
   4   8   9      248.72      207.88     17.22 o 
   5   8   9       87.17       60.08     12.42 o 
   6   8   9      297.94      337.65     23.01 o 
   7   8   9      205.00      201.01     18.70 o 
   8   8   9       17.48       21.40     15.20 o 
   9   8   9       45.16       64.43     19.46 o 
  10   8   9       29.02       30.03     25.22 o 
  11   8   9      483.41      465.23     35.41 o 
  12   8   9      112.27      100.01     26.93 o 
 -15   9   9       56.71       62.04     24.39 o 
 -14   9   9       13.67       16.58     19.01 o 
 -13   9   9      204.08      214.35     27.62 o 
 -12   9   9       63.63       44.30     15.41 o 
 -11   9   9       33.02       48.04     15.09 o 
 -10   9   9      220.95      226.73     22.33 o 
  -9   9   9       51.49       76.43     16.88 o 
  -8   9   9        5.18        6.60     14.29 o 
  -7   9   9       60.75       76.08     15.76 o 
  -6   9   9       52.90       65.84     11.96 o 
  -5   9   9        0.08        1.65      9.33 o 
  -4   9   9       91.97      116.20     20.27 o 
  -3   9   9      166.91      161.95     14.98 o 
  -2   9   9      233.62      239.89     20.78 o 
  -1   9   9        3.71        6.68      9.42 o 
   0   9   9      112.95      111.48     13.99 o 
   1   9   9        3.04        3.94      8.81 o 
   2   9   9      515.57      439.70     23.04 o 
   3   9   9      265.25      267.61     26.25 o 
   4   9   9       83.27       94.21     13.87 o 
   5   9   9       56.33       20.51     12.59 o 
   6   9   9       79.18       49.62     19.01 o 
   7   9   9       75.35       57.14     16.39 o 
   8   9   9        0.16        0.85     15.16 o 
   9   9   9       91.97       77.46     20.98 o 
  10   9   9       15.21      -19.01     15.48 o 
 -13  10   9        2.31      -11.06     18.71 o 
 -12  10   9       18.29       -4.46     17.75 o 
 -11  10   9       51.26       54.62     17.61 o 
 -10  10   9       42.52       54.49     16.74 o 
  -9  10   9      123.42      157.33     21.36 o 
  -8  10   9      181.73      226.23     31.59 o 
  -7  10   9        1.64        3.09     13.09 o 
  -6  10   9       14.02        9.07     13.80 o 
  -5  10   9      138.93      171.48     21.20 o 
  -4  10   9       48.43       56.40     19.99 o 
  -3  10   9       97.49      113.66     16.73 o 
  -2  10   9       45.34       59.86     14.49 o 
  -1  10   9      591.34      559.40     32.28 o 
   0  10   9       23.42       50.98     14.11 o 
   1  10   9       59.68       33.18     13.49 o 
   2  10   9       84.36       68.32     15.27 o 
   3  10   9      131.02      109.60     16.96 o 
   4  10   9        0.28       13.12     12.43 o 
   5  10   9       43.01       25.72     13.70 o 
   6  10   9       99.57       74.11     22.77 o 
   7  10   9        0.35       -6.26     13.70 o 
   8  10   9       28.38       15.98     15.32 o 
  -9  11   9       43.58       41.70     16.32 o 
  -8  11   9      128.58      132.50     21.32 o 
  -7  11   9      141.89      145.55     21.24 o 
  -6  11   9       26.60       13.77     15.61 o 
  -5  11   9        6.19       30.36     20.28 o 
  -4  11   9      569.50      616.10     31.64 o 
  -3  11   9       35.59       43.30     14.46 o 
  -2  11   9      439.79      454.71     27.67 o 
  -1  11   9       91.28      103.69     17.54 o 
   0  11   9       16.62        8.63     13.17 o 
   1  11   9       62.28       58.59     15.92 o 
   2  11   9       56.09       44.20     15.16 o 
   3  11   9      138.20      100.92     17.90 o 
 -22   0  10        5.34       25.12     26.75 o 
 -21   0  10       11.88       -4.99     23.81 o 
 -20   0  10       32.14       60.71     26.26 o 
 -19   0  10        8.88       17.27     12.12 o 
 -18   0  10       71.33       90.66     29.64 o 
 -17   0  10        2.76       17.78     11.75 o 
 -16   0  10      154.86      151.60     18.41 o 
 -15   0  10      393.94      415.88     25.83 o 
 -14   0  10      120.42      150.35     41.77 o 
 -13   0  10       82.81       64.85     13.86 o 
 -12   0  10        4.29        1.52     10.67 o 
 -11   0  10      164.59      172.89     17.18 o 
 -10   0  10      646.67      526.41     52.65 o 
  -9   0  10      833.64      915.61     46.84 o 
  -8   0  10      237.37      254.31     25.34 o 
  -7   0  10      909.04      891.66     45.61 o 
  -6   0  10       81.68       93.64     18.44 o 
  -5   0  10      572.70      629.91     59.81 o 
  -4   0  10       59.12       55.86     16.16 o 
  -3   0  10     1118.74     1173.21     38.01 o 
  -2   0  10     3142.65     3075.40    100.62 o 
  -1   0  10      199.55      189.02     31.64 o 
   0   0  10       56.19       47.96     14.56 o 
   1   0  10      492.91      545.52     28.56 o 
   2   0  10      486.74      513.77     27.37 o 
   3   0  10      112.58       49.23     22.14 o 
   4   0  10       25.11       19.23     11.75 o 
   5   0  10     2373.90     2406.55     74.87 o 
   6   0  10       31.49       22.52     18.88 o 
   7   0  10      136.01      129.61     25.16 o 
   8   0  10      514.70      488.63     83.12 o 
   9   0  10      516.25      580.42     56.66 o 
  10   0  10       80.28       78.80     22.99 o 
  11   0  10        0.75       23.05     19.71 o 
  12   0  10     1744.57     1796.26    129.92 o 
  13   0  10        1.24       92.61     45.98 o 
  14   0  10        0.26       23.32     39.84 o 
  15   0  10       89.91       44.59     43.20 o 
  16   0  10      333.13      328.07     63.32 o 
 -22   1  10       74.41       68.85     20.76 o 
 -21   1  10      243.02      195.78     38.08 o 
 -20   1  10      100.35      140.76     16.73 o 
 -19   1  10       28.84       37.29     10.59 o 
 -18   1  10        2.89        0.38      8.07 o 
 -17   1  10       40.02       38.00      9.39 o 
 -16   1  10       39.80       29.30      8.45 o 
 -15   1  10      435.17      462.97     21.63 o 
 -14   1  10        6.95        4.05      8.95 o 
 -13   1  10      870.08      783.55     27.46 o 
 -12   1  10       14.87       29.83      9.08 o 
 -11   1  10        0.23        1.90      7.62 o 
 -10   1  10      236.59      230.36     15.01 o 
  -9   1  10      104.74       78.74     10.65 o 
  -8   1  10      844.30      900.19     28.42 o 
  -7   1  10      350.41      402.18     17.59 o 
  -6   1  10        0.07       -0.54      6.97 o 
  -5   1  10      150.22      170.63     15.48 o 
  -4   1  10      875.69      952.49     27.11 o 
  -3   1  10      592.21      618.56     21.24 o 
  -2   1  10      325.51      329.41     15.81 o 
  -1   1  10       68.56       59.75      9.25 o 
   0   1  10      371.34      401.34     18.68 o 
   1   1  10       40.54       24.33     10.40 o 
   2   1  10       41.20       42.48     10.98 o 
   3   1  10      579.06      563.15     25.33 o 
   4   1  10       32.57       27.88     11.52 o 
   5   1  10       10.91        5.16     10.31 o 
   6   1  10      142.84      154.43     17.34 o 
   7   1  10      295.39      288.67     24.07 o 
   8   1  10        6.78        9.90      9.49 o 
   9   1  10       34.50       31.66     10.91 o 
  10   1  10       75.22       81.61     13.34 o 
  11   1  10      794.45      884.94     37.59 o 
  12   1  10       44.80       42.74     19.01 o 
  13   1  10      267.32      258.69     27.73 o 
  14   1  10       79.24      143.25     39.84 o 
  15   1  10        0.32       -7.54     25.00 o 
  16   1  10       15.23       52.64     31.37 o 
 -21   2  10      137.88      127.75     23.86 o 
 -20   2  10       68.99       52.73     16.78 o 
 -19   2  10        5.73       -3.17     13.53 o 
 -18   2  10       31.47       21.74     12.16 o 
 -17   2  10       35.32       27.99     10.34 o 
 -16   2  10       23.25       25.64     10.32 o 
 -15   2  10        3.06        1.87     10.49 o 
 -14   2  10       69.19       59.95     10.93 o 
 -13   2  10       10.24       15.46      8.96 o 
 -12   2  10       41.13       34.32      8.74 o 
 -11   2  10       14.78       14.40      7.67 o 
 -10   2  10       40.39       47.96      9.93 o 
  -9   2  10      255.49      269.31     17.50 o 
  -8   2  10       15.14        9.49      7.27 o 
  -7   2  10       94.47      110.86      9.79 o 
  -6   2  10      222.61      202.69     11.94 o 
  -5   2  10        2.37        0.06      6.09 o 
  -4   2  10      218.26      231.74     14.14 o 
  -3   2  10        3.46        4.61      8.64 o 
  -2   2  10       13.78       -8.07      8.33 o 
  -1   2  10        2.58       -5.96      7.69 o 
   0   2  10       49.13       33.61     12.03 o 
   1   2  10      363.44      367.64     19.47 o 
   2   2  10       68.48       69.29     16.02 o 
   3   2  10       20.34       10.18      9.72 o 
   4   2  10      235.02      192.08     17.01 o 
   5   2  10       10.39        9.80      9.36 o 
   6   2  10       12.45       16.78     11.45 o 
   7   2  10      234.18      251.50     17.62 o 
   8   2  10       36.87       28.39     10.92 o 
   9   2  10       52.34       50.32     12.33 o 
  10   2  10      129.96      132.81     14.87 o 
  11   2  10       36.04       50.58     11.88 o 
  12   2  10       61.28       62.72     33.57 o 
  13   2  10        1.56       26.64     18.42 o 
  14   2  10       38.38       54.41     27.46 o 
  15   2  10       51.70       91.76     49.37 o 
  16   2  10       48.21       79.16     47.08 o 
 -21   3  10       28.73       16.56     22.28 o 
 -20   3  10       52.91       43.26     16.78 o 
 -19   3  10       93.04       97.82     18.80 o 
 -18   3  10       12.80       46.85     15.48 o 
 -17   3  10      221.29      199.35     16.08 o 
 -16   3  10        0.21        7.65      9.15 o 
 -15   3  10      140.96      126.79     12.57 o 
 -14   3  10      556.47      483.97     23.23 o 
 -13   3  10      501.17      501.97     20.43 o 
 -12   3  10       31.13       34.09      9.10 o 
 -11   3  10      229.38      250.91     15.08 o 
 -10   3  10      521.05      497.75     27.97 o 
  -9   3  10      488.85      496.78     19.49 o 
  -8   3  10      396.30      406.60     25.92 o 
  -7   3  10       77.00       73.40     12.98 o 
  -6   3  10       30.69       26.34      8.07 o 
  -5   3  10      150.24      166.52     12.67 o 
  -4   3  10       80.01       72.24     10.15 o 
  -3   3  10      493.52      499.59     20.09 o 
  -2   3  10        0.05        4.16      7.80 o 
  -1   3  10      136.25      133.18     11.92 o 
   0   3  10        0.68        9.36      9.27 o 
   1   3  10      895.94      906.35     30.94 o 
   2   3  10      310.69      355.59     19.67 o 
   3   3  10       12.63       15.25     10.96 o 
   4   3  10       69.19       64.21     13.60 o 
   5   3  10      153.96      156.45     16.71 o 
   6   3  10       29.11       13.46     11.06 o 
   7   3  10       79.79       74.75     13.80 o 
   8   3  10       84.57       79.48     14.53 o 
   9   3  10        0.91       12.51     11.05 o 
  10   3  10      154.28      179.70     18.63 o 
  11   3  10       41.67       56.15     25.02 o 
  12   3  10       11.99       40.94     13.27 o 
  13   3  10       81.48      117.45     19.15 o 
  14   3  10       65.47       61.69     31.32 o 
  15   3  10        3.08       53.09     45.60 o 
 -20   4  10        1.20       10.55     14.70 o 
 -19   4  10      243.50      224.82     21.43 o 
 -18   4  10       25.10       26.58     14.07 o 
 -17   4  10        0.10      -11.15     11.91 o 
 -16   4  10      178.69      178.52     14.32 o 
 -15   4  10      317.14      345.63     20.87 o 
 -14   4  10      207.16      219.36     17.43 o 
 -13   4  10      122.31      134.94     16.97 o 
 -12   4  10       84.32       84.92     12.79 o 
 -11   4  10       84.23       92.72     12.83 o 
 -10   4  10       58.70       74.27     11.78 o 
  -9   4  10       54.83       63.69     11.57 o 
  -8   4  10      445.58      467.95     21.94 o 
  -7   4  10       14.50       33.99      9.93 o 
  -6   4  10     1058.00     1008.54     30.22 o 
  -5   4  10      107.12      119.02     14.11 o 
  -4   4  10     1571.59     1581.55     44.85 o 
  -3   4  10        9.05        8.24      8.15 o 
  -2   4  10      917.89      837.38     27.02 o 
  -1   4  10      713.16      768.44     25.57 o 
   0   4  10       25.00       19.09      9.27 o 
   1   4  10       48.80       48.04      9.86 o 
   2   4  10      408.44      416.64     21.65 o 
   3   4  10      504.69      468.10     28.89 o 
   4   4  10      417.83      465.60     25.60 o 
   5   4  10      241.79      200.62     18.72 o 
   6   4  10        0.01        2.82     10.69 o 
   7   4  10       28.32       33.03     12.85 o 
   8   4  10      275.84      286.16     21.50 o 
   9   4  10      661.88      711.44     31.84 o 
  10   4  10       59.09       67.47     16.54 o 
  11   4  10       35.33       46.36     26.59 o 
  12   4  10      465.26      430.61     31.73 o 
  13   4  10      695.60      672.96     38.79 o 
  14   4  10      229.82      227.41     28.39 o 
  15   4  10      180.72      215.83     51.15 o 
 -19   5  10      677.87      775.74     49.19 o 
 -18   5  10      100.26      104.29     31.59 o 
 -17   5  10     1380.68     1483.68     83.58 o 
 -16   5  10       24.07       20.35     12.85 o 
 -15   5  10      308.68      347.52     23.73 o 
 -14   5  10      161.68      213.69     20.67 o 
 -13   5  10      150.14      166.72     18.75 o 
 -12   5  10      148.15      138.42     14.89 o 
 -11   5  10       14.82        8.05      9.01 o 
 -10   5  10     1053.28     1128.16     36.37 o 
  -9   5  10        1.28        0.57      8.82 o 
  -8   5  10       14.82       -2.05      8.28 o 
  -7   5  10      359.34      330.19     19.50 o 
  -6   5  10      131.58      142.36     14.23 o 
  -5   5  10      175.88      188.99     14.58 o 
  -4   5  10     2656.56     2660.79     60.95 o 
  -3   5  10      822.35      858.31     28.36 o 
  -2   5  10     1843.68     1913.35     47.62 o 
  -1   5  10       11.08        1.46      7.88 o 
   0   5  10      345.43      351.55     21.49 o 
   1   5  10      138.56      137.37     15.14 o 
   2   5  10      871.60      912.73     32.41 o 
   3   5  10      281.00      286.70     17.20 o 
   4   5  10      130.15      124.74     12.93 o 
   5   5  10        2.53       -7.94      9.59 o 
   6   5  10      146.17      154.97     17.79 o 
   7   5  10      585.62      519.66     28.07 o 
   8   5  10       17.28       -9.66     11.36 o 
   9   5  10      720.02      779.84     40.37 o 
  10   5  10        5.61        5.30     15.82 o 
  11   5  10        2.90      -12.74     19.07 o 
  12   5  10        0.56       14.17     15.08 o 
  13   5  10       40.13       21.63     24.21 o 
  14   5  10      337.60      384.54     43.27 o 
 -18   6  10       40.74       27.90     19.39 o 
 -17   6  10      148.83      135.54     24.83 o 
 -16   6  10        1.72       27.67     17.79 o 
 -15   6  10       28.84       74.09     15.33 o 
 -14   6  10       53.91       71.76     17.36 o 
 -13   6  10       28.90       38.49     11.13 o 
 -12   6  10       49.70       71.76     12.26 o 
 -11   6  10       66.49       95.74     13.77 o 
 -10   6  10      139.83      168.99     15.88 o 
  -9   6  10        0.17        6.01      9.79 o 
  -8   6  10        0.65        4.71     10.36 o 
  -7   6  10        0.22        9.71      9.35 o 
  -6   6  10      822.36      843.46     30.80 o 
  -5   6  10      213.33      187.38     15.54 o 
  -4   6  10      308.85      327.01     23.62 o 
  -3   6  10       64.46       52.78     10.44 o 
  -2   6  10      130.04      166.63     14.59 o 
  -1   6  10      789.99      765.29     27.28 o 
   0   6  10        4.31        7.51      9.29 o 
   1   6  10        0.04        9.66      9.16 o 
   2   6  10      430.66      375.75     19.97 o 
   3   6  10       72.75       64.88     11.64 o 
   4   6  10      193.10      205.25     16.23 o 
   5   6  10      172.66      183.74     15.72 o 
   6   6  10       51.66       37.06     13.59 o 
   7   6  10       14.32      -13.95     11.82 o 
   8   6  10       24.12       33.04     13.68 o 
   9   6  10        3.65       -7.33     22.69 o 
  10   6  10       64.76       52.53     17.31 o 
  11   6  10       41.94       26.96     21.67 o 
  12   6  10       32.00       30.75     16.94 o 
  13   6  10      103.22       82.37     20.92 o 
 -17   7  10       36.65       35.28     19.17 o 
 -16   7  10       64.30       69.57     22.45 o 
 -15   7  10      177.82      176.97     25.86 o 
 -14   7  10       23.42        5.43     12.96 o 
 -13   7  10       48.44       76.71     20.10 o 
 -12   7  10      193.25      209.98     23.36 o 
 -11   7  10       80.11       44.06     12.32 o 
 -10   7  10      141.05      165.06     16.23 o 
  -9   7  10       21.64       35.73     11.17 o 
  -8   7  10        1.49        4.39      9.26 o 
  -7   7  10       18.27       15.39     10.54 o 
  -6   7  10        4.08        7.63      9.58 o 
  -5   7  10        2.60        7.38      9.07 o 
  -4   7  10        1.37       -0.20      8.74 o 
  -3   7  10       38.70       43.54     10.72 o 
  -2   7  10      173.70      183.13     15.56 o 
  -1   7  10       91.70      100.04     13.89 o 
   0   7  10       69.15       67.18     11.88 o 
   1   7  10        2.14      -11.63      8.46 o 
   2   7  10       85.52       77.49     13.60 o 
   3   7  10        6.00        8.24     10.12 o 
   4   7  10      107.65       83.34     12.92 o 
   5   7  10      239.98      236.06     17.91 o 
   6   7  10        0.24       -0.94     10.37 o 
   7   7  10      103.37      107.68     15.17 o 
   8   7  10       24.17       26.93     16.14 o 
   9   7  10       34.12       18.49     16.95 o 
  10   7  10        5.93       14.37     17.46 o 
  11   7  10       26.73       12.98     17.23 o 
 -15   8  10      309.40      392.13     34.73 o 
 -14   8  10      120.86      185.05     26.72 o 
 -13   8  10        0.78       -2.40     15.90 o 
 -12   8  10        6.20       29.15     14.23 o 
 -11   8  10       17.09       35.12     14.09 o 
 -10   8  10       69.37       72.94     16.75 o 
  -9   8  10      338.01      389.89     26.91 o 
  -8   8  10        2.13       -2.14     12.50 o 
  -7   8  10        0.22       17.95     10.84 o 
  -6   8  10       66.44       31.99     12.15 o 
  -5   8  10        0.06        8.90      9.62 o 
  -4   8  10       39.80       36.49     10.98 o 
  -3   8  10      211.43      195.07     16.51 o 
  -2   8  10       25.11       25.72     10.88 o 
  -1   8  10      124.37       89.25     13.21 o 
   0   8  10       36.32       15.81     10.48 o 
   1   8  10      371.36      365.28     21.26 o 
   2   8  10       65.88       88.45     13.49 o 
   3   8  10       39.15       52.40     12.02 o 
   4   8  10      270.10      290.25     19.77 o 
   5   8  10       11.32       -5.85     10.37 o 
   6   8  10       60.37       50.19     14.74 o 
   7   8  10      110.40      103.44     21.15 o 
   8   8  10       91.93      141.39     23.97 o 
   9   8  10      254.36      277.99     30.11 o 
 -12   9  10       41.64       50.96     16.09 o 
 -11   9  10      207.30      222.79     23.71 o 
 -10   9  10      191.67      208.88     30.64 o 
  -9   9  10      678.20      779.13     37.46 o 
  -8   9  10        5.89       16.00     14.35 o 
  -7   9  10      218.66      254.11     24.12 o 
  -6   9  10      139.97      162.37     20.93 o 
  -5   9  10       64.45       81.24     15.47 o 
  -4   9  10       37.60       29.26     13.34 o 
  -3   9  10       11.08       17.18     12.14 o 
  -2   9  10       26.27       38.46     13.53 o 
  -1   9  10      168.79      156.83     18.38 o 
   0   9  10        0.79        6.57     11.88 o 
   1   9  10        3.44       -5.66     11.81 o 
   2   9  10       23.26       15.25     12.80 o 
   3   9  10      546.91      585.37     29.85 o 
   4   9  10        3.58        5.24     17.16 o 
   5   9  10      133.89      178.30     19.71 o 
   6   9  10      340.62      363.06     28.69 o 
   7   9  10       95.62       90.89     22.46 o 
  -9  10  10       28.32       21.78     16.25 o 
  -8  10  10      200.26      228.24     24.75 o 
  -7  10  10      322.11      376.37     49.65 o 
  -6  10  10       25.67       10.06     14.88 o 
  -5  10  10        1.92        9.93     17.13 o 
  -4  10  10      156.09      173.15     21.12 o 
  -3  10  10        2.51        5.27     12.72 o 
  -2  10  10      486.53      573.66     30.53 o 
  -1  10  10      368.84      318.80     24.38 o 
   0  10  10       25.68       14.78     13.77 o 
   1  10  10      219.36      232.68     22.15 o 
   2  10  10      140.61      102.20     18.89 o 
   3  10  10      346.64      343.55     35.27 o 
 -20   1  11      112.75      140.63     20.53 o 
 -19   1  11      404.25      431.44     41.68 o 
 -18   1  11      223.48      263.00     21.63 o 
 -17   1  11       87.87      118.29     29.26 o 
 -16   1  11        3.02       11.16     11.93 o 
 -15   1  11      316.61      302.83     21.47 o 
 -14   1  11       93.93       83.41     14.42 o 
 -13   1  11       19.34       15.84     10.91 o 
 -12   1  11       13.39       25.43     11.79 o 
 -11   1  11        0.06       -6.16     11.22 o 
 -10   1  11       91.24      131.38     15.47 o 
  -9   1  11       76.80       53.31     12.41 o 
  -8   1  11        9.46       24.33     11.82 o 
  -7   1  11       83.37       84.83     13.25 o 
  -6   1  11      911.17      895.99     33.11 o 
  -5   1  11      428.51      480.86     25.97 o 
  -4   1  11      172.28      148.18     15.00 o 
  -3   1  11      237.93      261.19     22.31 o 
  -2   1  11       99.85      102.18     13.23 o 
  -1   1  11     1056.12     1052.98     43.06 o 
   0   1  11      397.92      403.87     23.44 o 
   1   1  11       74.06       51.87     13.02 o 
   2   1  11      578.54      583.13     27.56 o 
   3   1  11       32.97       34.82     16.31 o 
   4   1  11       18.89       22.68     13.47 o 
   5   1  11      204.08      220.58     22.53 o 
   6   1  11       35.76       21.70     14.84 o 
   7   1  11     1167.13     1157.44     43.59 o 
   8   1  11       59.62       84.17     20.02 o 
   9   1  11       62.53       94.38     17.34 o 
  10   1  11       20.09       71.44     20.83 o 
  11   1  11      357.89      353.46     26.15 o 
  12   1  11       51.64       58.16     32.41 o 
  13   1  11       37.58       84.49     49.54 o 
 -19   2  11       13.31       23.93     15.28 o 
 -18   2  11      356.48      315.54     25.70 o 
 -17   2  11        3.27       22.29     10.23 o 
 -16   2  11      152.24      180.05     15.81 o 
 -15   2  11      235.30      240.66     21.14 o 
 -14   2  11      234.37      227.07     16.98 o 
 -13   2  11      374.78      376.91     29.00 o 
 -12   2  11       83.78       93.40     14.72 o 
 -11   2  11       17.86       12.83     10.15 o 
 -10   2  11        2.26       17.42     10.35 o 
  -9   2  11      145.20      152.06     15.93 o 
  -8   2  11      301.58      301.40     24.67 o 
  -7   2  11       31.62        7.22     23.24 o 
  -6   2  11       10.76        9.80      9.82 o 
  -5   2  11      105.71      139.53     14.51 o 
  -4   2  11      169.52      144.54     14.80 o 
  -3   2  11      275.39      239.28     17.32 o 
  -2   2  11       16.29       22.76     10.08 o 
  -1   2  11       26.73       22.40     10.15 o 
   0   2  11        8.05        9.82     10.46 o 
   1   2  11      188.66      203.63     31.01 o 
   2   2  11      643.81      651.47     29.45 o 
   3   2  11      106.07      107.71     15.42 o 
   4   2  11        2.71       13.73     10.75 o 
   5   2  11      321.61      344.48     22.32 o 
   6   2  11      369.41      400.59     28.60 o 
   7   2  11       84.10       58.54     13.98 o 
   8   2  11       12.03       29.49     12.48 o 
   9   2  11       82.22       97.55     19.21 o 
  10   2  11      412.29      436.38     25.96 o 
  11   2  11      214.05      238.40     35.62 o 
  12   2  11      143.65      171.00     29.80 o 
  13   2  11      396.65      447.74     35.72 o 
 -19   3  11      215.92      185.29     22.65 o 
 -18   3  11       34.21       58.28     21.80 o 
 -17   3  11        9.08       16.68     16.98 o 
 -16   3  11       50.67       48.84     11.45 o 
 -15   3  11      235.02      263.35     18.11 o 
 -14   3  11      174.89      187.81     18.65 o 
 -13   3  11        0.07       -4.71     21.11 o 
 -12   3  11      169.25      159.92     17.32 o 
 -11   3  11      178.50      191.26     17.92 o 
 -10   3  11        0.41       14.52      8.33 o 
  -9   3  11      194.35      211.69     19.46 o 
  -8   3  11       72.73       77.45     12.98 o 
  -7   3  11        0.87        7.32      9.97 o 
  -6   3  11      499.54      558.39     25.29 o 
  -5   3  11      216.09      222.27     21.98 o 
  -4   3  11      382.53      417.78     22.00 o 
  -3   3  11       74.74       75.67     14.16 o 
  -2   3  11      154.00      139.30     15.08 o 
  -1   3  11       21.58       23.81     10.84 o 
   0   3  11      767.05      868.08     31.51 o 
   1   3  11       21.57       26.09     10.53 o 
   2   3  11      213.92      214.72     19.10 o 
   3   3  11       72.93       51.75     14.24 o 
   4   3  11     1197.50     1287.28     44.07 o 
   5   3  11       45.72       24.86     20.38 o 
   6   3  11      363.55      388.89     45.85 o 
   7   3  11      561.09      557.16     45.46 o 
   8   3  11       11.57       24.64     15.34 o 
   9   3  11      182.97      238.88     20.57 o 
  10   3  11       70.07       70.98     17.87 o 
  11   3  11      180.76      129.06     20.55 o 
  12   3  11       39.64       31.35     17.07 o 
  13   3  11      245.44      271.72     54.23 o 
 -18   4  11       11.81       59.98     24.94 o 
 -17   4  11      228.87      226.08     32.12 o 
 -16   4  11        8.81       31.39     15.39 o 
 -15   4  11       77.52      121.04     16.83 o 
 -14   4  11      147.41      166.76     23.01 o 
 -13   4  11       38.92       26.74     11.03 o 
 -12   4  11       38.75       45.99     11.92 o 
 -11   4  11       64.06       52.02     12.09 o 
 -10   4  11      261.92      284.08     18.96 o 
  -9   4  11      149.70      153.53     21.06 o 
  -8   4  11       17.07       26.32     10.56 o 
  -7   4  11      174.73      187.13     16.76 o 
  -6   4  11      318.76      387.84     22.09 o 
  -5   4  11      118.37       95.22     15.76 o 
  -4   4  11      169.74      158.65     15.92 o 
  -3   4  11        6.23       12.18     10.55 o 
  -2   4  11      442.22      438.49     23.15 o 
  -1   4  11        0.90       -3.44      9.83 o 
   0   4  11       11.00       16.39     10.78 o 
   1   4  11      152.33      163.95     16.18 o 
   2   4  11      175.20      181.31     16.72 o 
   3   4  11        7.96       26.99     12.40 o 
   4   4  11       84.03       91.11     15.29 o 
   5   4  11        0.65      -13.85     10.88 o 
   6   4  11       15.50       30.51     13.24 o 
   7   4  11        0.57        9.85     12.41 o 
   8   4  11       47.01       40.56     14.19 o 
   9   4  11      261.33      252.02     21.86 o 
  10   4  11       47.61       65.28     17.56 o 
  11   4  11      537.42      581.40     55.20 o 
  12   4  11       59.18       57.14     20.05 o 
 -17   5  11       51.37       69.36     26.56 o 
 -16   5  11        8.90       17.57     17.85 o 
 -15   5  11        1.66      -10.87     13.19 o 
 -14   5  11        1.70       25.09     13.82 o 
 -13   5  11       33.58       58.68     12.59 o 
 -12   5  11       42.61       48.51     12.52 o 
 -11   5  11        0.25       10.77      9.65 o 
 -10   5  11        1.93        0.36      9.62 o 
  -9   5  11       20.70       23.40     10.71 o 
  -8   5  11        5.03       12.90      9.81 o 
  -7   5  11        0.05        6.53     12.99 o 
  -6   5  11        6.19       19.10      9.53 o 
  -5   5  11        0.18        1.36      8.56 o 
  -4   5  11        4.72       12.54      8.40 o 
  -3   5  11        0.47       10.25     10.76 o 
  -2   5  11       46.72       44.83     12.60 o 
  -1   5  11       19.16       25.76     11.73 o 
   0   5  11        3.82        5.86     10.82 o 
   1   5  11        9.85       -1.04     13.71 o 
   2   5  11      157.08      148.08     16.48 o 
   3   5  11      166.34      150.28     16.63 o 
   4   5  11       53.52       39.54     14.02 o 
   5   5  11       24.38       -5.24     11.99 o 
   6   5  11        2.57        0.37     12.77 o 
   7   5  11       75.38       76.63     16.00 o 
   8   5  11      304.46      317.42     24.27 o 
   9   5  11        1.59        8.83     14.48 o 
  10   5  11       91.87       83.15     33.47 o 
  11   5  11       66.23       27.99     17.48 o 
 -16   6  11       13.59       10.02     18.72 o 
 -15   6  11      132.02      136.77     19.60 o 
 -14   6  11       39.43       53.17     16.12 o 
 -13   6  11       33.19       39.74     20.89 o 
 -12   6  11        0.99       12.13     13.83 o 
 -11   6  11       23.84       20.12     10.85 o 
 -10   6  11        1.30        7.48     10.48 o 
  -9   6  11       24.40       23.21     11.05 o 
  -8   6  11       60.01       65.67     13.04 o 
  -7   6  11       10.35       17.42      9.85 o 
  -6   6  11      196.26      204.33     16.22 o 
  -5   6  11      147.30      143.64     14.65 o 
  -4   6  11      212.18      213.37     16.76 o 
  -3   6  11      223.19      250.54     17.52 o 
  -2   6  11      834.84      856.14     37.26 o 
  -1   6  11        1.05       21.83     11.36 o 
   0   6  11      326.06      363.89     22.68 o 
   1   6  11        3.62        0.22     11.03 o 
   2   6  11      150.00      160.76     17.42 o 
   3   6  11        2.84        6.12     10.90 o 
   4   6  11        2.40       18.79     11.06 o 
   5   6  11       14.54       -4.02     12.32 o 
   6   6  11      158.11      194.50     23.00 o 
   7   6  11      337.80      401.87     42.78 o 
   8   6  11        0.33        4.75     14.81 o 
   9   6  11      387.44      405.81     33.29 o 
 -14   7  11      244.74      234.99     23.95 o 
 -13   7  11       14.24       25.43     15.10 o 
 -12   7  11      135.80      150.43     21.22 o 
 -11   7  11      550.53      571.81     32.09 o 
 -10   7  11       80.37       70.46     16.64 o 
  -9   7  11       24.30       36.88     14.22 o 
  -8   7  11      115.12      134.61     16.21 o 
  -7   7  11      121.53      131.48     16.73 o 
  -6   7  11       18.19       21.37      9.95 o 
  -5   7  11       18.51       29.47     10.69 o 
  -4   7  11      199.05      231.44     17.68 o 
  -3   7  11      238.04      237.29     17.63 o 
  -2   7  11      112.01      138.69     15.14 o 
  -1   7  11        5.54       12.21     11.89 o 
   0   7  11      388.53      375.07     27.64 o 
   1   7  11      337.20      338.30     28.54 o 
   2   7  11        3.91        0.67     11.53 o 
   3   7  11       33.58       15.83     12.93 o 
   4   7  11      859.91      924.70     36.08 o 
   5   7  11       31.61       28.34     15.99 o 
   6   7  11      153.30      171.59     21.19 o 
   7   7  11      386.13      454.39     34.73 o 
   8   7  11       37.27       39.57     33.67 o 
 -11   8  11       46.85       44.99     15.71 o 
 -10   8  11       33.67       51.69     16.35 o 
  -9   8  11       79.17       49.30     19.08 o 
  -8   8  11       81.68       53.43     15.74 o 
  -7   8  11      150.04      155.06     18.52 o 
  -6   8  11        4.47       25.43     19.24 o 
  -5   8  11       72.05       57.32     19.71 o 
  -4   8  11      194.23      216.67     27.48 o 
  -3   8  11       78.14       51.45     14.64 o 
  -2   8  11        4.58       17.73     13.03 o 
  -1   8  11       40.56       47.49     14.28 o 
   0   8  11       52.41       22.96     13.46 o 
   1   8  11       17.62       15.69     12.87 o 
   2   8  11      110.32       87.16     16.10 o 
   3   8  11      177.85      173.14     19.21 o 
   4   8  11        1.99       -8.44     12.66 o 
   5   8  11       76.03       68.65     16.29 o 
  -7   9  11      155.06      230.04     21.98 o 
  -6   9  11       16.30       31.95     14.10 o 
  -5   9  11        4.74       -0.50     14.87 o 
  -4   9  11      196.74      233.98     21.86 o 
  -3   9  11       25.77       55.39     15.13 o 
  -2   9  11      185.60      185.26     20.35 o 
  -1   9  11       11.86        9.18     18.13 o 
   0   9  11       44.70       36.74     14.97 o 
   1   9  11        6.19       18.84     13.76 o 
 -17   0  12        0.32       34.35     34.97 o 
 -16   0  12      126.45      232.10     37.10 o 
 -15   0  12       43.88       42.07     20.29 o 
 -14   0  12       19.89       47.58     31.33 o 
 -13   0  12      197.88      218.54     27.89 o 
 -12   0  12       33.88       36.24     18.29 o 
 -11   0  12       13.00       53.94     25.36 o 
 -10   0  12        4.67        9.93     18.20 o 
  -9   0  12       23.79       33.50     16.23 o 
  -7   0  12      142.91      161.60     23.36 o 
  -6   0  12     1184.73     1501.18     89.58 o 
  -5   0  12      294.07      382.97     32.11 o 
  -2   0  12        0.40       60.30     31.17 o 
  -1   0  12       25.64       -9.41     23.64 o 
   0   0  12       14.92       60.21     26.92 o 
   1   0  12      229.62      227.19     41.07 o 
   2   0  12       56.99       96.78     31.83 o 
   3   0  12       11.92       48.02     28.72 o 
   4   0  12        0.76        5.56     23.32 o 
   5   0  12        7.98       60.87     29.13 o 
   6   0  12       33.84       60.62     27.82 o 
   7   0  12     1183.83     1289.70     90.24 o 
   8   0  12       25.00       60.95     28.88 o 
   9   0  12      135.50      184.81     30.72 o 
  10   0  12       12.66       40.09     23.81 o 
 -17   1  12       48.15       77.32     16.46 o 
 -16   1  12       35.85       48.08     17.99 o 
 -15   1  12       34.06       49.17     14.42 o 
 -14   1  12       12.32       24.88     12.87 o 
 -13   1  12      112.28      140.79     25.86 o 
 -12   1  12       26.40       32.72     12.99 o 
 -11   1  12      141.00      162.38     22.96 o 
 -10   1  12        7.04        0.18     11.51 o 
  -9   1  12       74.11       88.47     18.01 o 
  -8   1  12      492.85      528.06     34.76 o 
  -7   1  12      116.85      167.48     20.71 o 
  -6   1  12       70.39       63.53     18.61 o 
  -5   1  12      255.06      253.31     23.58 o 
  -4   1  12      396.54      437.49     28.89 o 
  -3   1  12      896.74     1000.02     43.28 o 
  -2   1  12      476.71      535.00     34.49 o 
  -1   1  12       58.75       82.35     16.73 o 
   0   1  12      413.27      383.74     40.83 o 
   1   1  12        3.04       55.42     30.19 o 
   2   1  12      126.43      131.53     36.08 o 
   3   1  12      110.53      125.11     23.90 o 
   4   1  12        0.03       10.08     16.29 o 
   5   1  12      387.21      392.12     51.37 o 
   6   1  12        5.31       32.73     22.39 o 
   7   1  12       38.90       73.46     24.84 o 
   8   1  12       20.86       66.18     19.06 o 
   9   1  12      215.49      213.48     28.72 o 
  10   1  12        5.44       19.29     22.50 o 
 -17   2  12        2.87        8.40     13.23 o 
 -16   2  12        1.71       26.53     13.42 o 
 -15   2  12        2.65       11.83     15.63 o 
 -14   2  12       18.28       28.32     27.12 o 
 -13   2  12        2.42       25.86     22.52 o 
 -12   2  12        9.73       21.07     15.82 o 
 -11   2  12      104.05      131.56     20.94 o 
 -10   2  12       87.97      106.35     19.36 o 
  -9   2  12        2.00       18.96     14.46 o 
  -8   2  12       97.39       95.43     26.43 o 
  -7   2  12       36.24       31.49     14.29 o 
  -6   2  12       26.24       24.22     14.32 o 
  -5   2  12        3.57       15.49     23.90 o 
  -4   2  12       15.57       34.66     20.14 o 
  -3   2  12        2.56       17.54     16.96 o 
  -2   2  12        0.26       10.59     16.34 o 
  -1   2  12        1.73       20.39     13.01 o 
   0   2  12        4.23       18.77     19.33 o 
   1   2  12       33.50       40.50     13.43 o 
   2   2  12        1.31       19.61     11.85 o 
   3   2  12      200.31      185.04     18.93 o 
   4   2  12      129.12      144.70     17.50 o 
   5   2  12        8.19       29.30     14.91 o 
   6   2  12        5.48        2.94     26.01 o 
   7   2  12        5.91       14.93     16.90 o 
   8   2  12        0.08       31.81     28.54 o 
   9   2  12      118.69      158.30     23.57 o 
  10   2  12      246.16      229.21     39.06 o 
 -16   3  12       36.98       59.35     18.41 o 
 -15   3  12       12.49       33.69     28.67 o 
 -14   3  12        0.43        7.29     14.84 o 
 -13   3  12       44.30       62.09     30.68 o 
 -12   3  12       15.61       19.98     15.14 o 
 -11   3  12        1.97       28.73     17.76 o 
 -10   3  12        3.85       -1.48     14.48 o 
  -9   3  12        1.55       16.43     13.86 o 
  -8   3  12      111.37       93.40     17.91 o 
  -7   3  12       11.59       42.99     14.56 o 
  -6   3  12      229.13      225.44     29.96 o 
  -5   3  12        0.43       16.86     11.75 o 
  -4   3  12      255.15      272.92     19.59 o 
  -3   3  12      124.13      140.78     17.97 o 
  -2   3  12       37.92       46.95     11.82 o 
  -1   3  12       82.92      101.78     14.19 o 
   0   3  12      127.43      145.86     17.91 o 
   1   3  12        3.30       24.69     12.67 o 
   2   3  12      414.73      409.27     29.05 o 
   3   3  12      138.78      159.39     28.98 o 
   4   3  12       71.00       52.53     14.71 o 
   5   3  12        1.95        6.82     12.41 o 
   6   3  12      239.55      234.32     26.38 o 
   7   3  12      164.75      159.57     18.95 o 
   8   3  12       73.70       85.75     16.14 o 
   9   3  12      146.37      174.31     20.30 o 
 -15   4  12        0.84       20.59     20.85 o 
 -14   4  12      141.95      221.71     25.08 o 
 -13   4  12      314.59      375.19     29.83 o 
 -12   4  12      162.08      158.38     21.98 o 
 -11   4  12       41.99       28.28     15.96 o 
 -10   4  12      106.77       98.99     19.77 o 
  -9   4  12      148.62      149.45     18.99 o 
  -8   4  12       39.96       58.35     13.47 o 
  -7   4  12       35.90       35.41     12.77 o 
  -6   4  12       76.97       63.83     13.61 o 
  -5   4  12       93.08      110.33     15.45 o 
  -4   4  12      200.08      226.44     19.00 o 
  -3   4  12       47.53       56.76     13.09 o 
  -2   4  12      658.10      722.98     30.03 o 
  -1   4  12       26.88       34.07     12.32 o 
   0   4  12      288.52      298.58     20.96 o 
   1   4  12      150.93      175.23     17.45 o 
   2   4  12      968.04     1045.75     61.13 o 
   3   4  12       92.23      125.89     17.57 o 
   4   4  12      121.73      160.45     19.71 o 
   5   4  12        7.51        5.44     17.22 o 
   6   4  12      107.34      110.91     17.83 o 
   7   4  12       48.01       57.13     16.18 o 
   8   4  12       63.85       47.60     15.20 o 
 -14   5  12      113.69      165.63     23.19 o 
 -13   5  12       76.09      114.22     20.76 o 
 -12   5  12       62.48       77.30     18.65 o 
 -11   5  12      532.40      626.62     36.67 o 
 -10   5  12      425.39      431.04     25.04 o 
  -9   5  12        4.40       23.79     21.94 o 
  -8   5  12      112.57      134.65     21.00 o 
  -7   5  12       84.84      113.70     16.46 o 
  -6   5  12       99.24      107.10     15.77 o 
  -5   5  12      180.61      199.48     19.12 o 
  -4   5  12      730.37      891.45     62.77 o 
  -3   5  12        4.02        8.58     11.32 o 
  -2   5  12      342.89      385.42     23.36 o 
  -1   5  12       45.99       68.78     13.80 o 
   0   5  12      964.69     1025.58     37.20 o 
   1   5  12      294.50      283.65     21.22 o 
   2   5  12      888.52      973.40     36.24 o 
   3   5  12      313.91      347.46     25.42 o 
   4   5  12      340.22      296.15     24.03 o 
   5   5  12       76.04       71.93     16.53 o 
   6   5  12       21.58       31.33     14.62 o 
   7   5  12       17.64       33.52     14.65 o 
 -12   6  12      243.65      264.44     24.93 o 
 -11   6  12        1.46        0.32     20.57 o 
 -10   6  12       34.02       47.11     16.15 o 
  -9   6  12      173.72      216.27     22.03 o 
  -8   6  12        9.46       10.69     12.34 o 
  -7   6  12       20.30       31.77     13.48 o 
  -6   6  12        1.24        3.37     12.10 o 
  -5   6  12      165.21      178.59     19.04 o 
  -4   6  12      351.66      400.90     24.63 o 
  -3   6  12       36.01       15.47     12.28 o 
  -2   6  12      112.63      104.73     15.95 o 
  -1   6  12        0.48        1.71     11.90 o 
   0   6  12      239.34      265.33     21.25 o 
   1   6  12       11.48       10.91     11.86 o 
   2   6  12      245.21      256.28     21.73 o 
   3   6  12       11.44       19.13     13.10 o 
   4   6  12       65.10       62.90     16.75 o 
   5   6  12       36.29       46.13     16.12 o 
  -9   7  12        0.83       29.18     13.71 o 
  -8   7  12        8.53       40.51     14.19 o 
  -7   7  12       10.01       11.79     15.13 o 
  -6   7  12       18.84        9.81     13.35 o 
  -5   7  12       27.03       33.24     13.63 o 
  -4   7  12        1.69        1.11     14.34 o 
  -3   7  12       14.93       28.58     13.71 o 
  -2   7  12        0.67       -5.87     12.07 o 
  -1   7  12       33.95       66.21     15.56 o 
   0   7  12       90.54       80.10     16.45 o 
   1   7  12       51.46       33.90     14.73 o 
   2   7  12      317.35      386.12     25.62 o 
 -13   1  13        5.95       47.31     29.63 o 
 -12   1  13        3.78        4.82     15.39 o 
 -11   1  13      146.64      190.47     23.96 o 
 -10   1  13       42.18      102.83     33.63 o 
  -9   1  13        1.82       21.78     15.27 o 
  -8   1  13      567.32      686.46     37.98 o 
  -7   1  13       49.01      116.44     24.16 o 
  -6   1  13      104.44       91.90     18.85 o 
  -5   1  13       65.43       60.44     16.73 o 
  -4   1  13      224.32      202.00     40.25 o 
  -3   1  13        1.76       42.66     33.99 o 
  -2   1  13        0.62       60.87     22.82 o 
  -1   1  13       20.23       56.14     21.27 o 
   0   1  13        1.04       22.71     18.80 o 
   1   1  13      219.65      262.19     31.99 o 
   2   1  13       23.38       48.30     21.08 o 
   3   1  13       46.40       88.11     23.27 o 
   4   1  13        6.56       53.82     23.73 o 
   5   1  13        0.04       71.96     21.84 o 
   6   1  13      305.91      375.04     36.21 o 
 -13   2  13      140.30      184.19     24.63 o 
 -12   2  13       34.34      110.12     20.79 o 
 -11   2  13      144.50      228.73     29.17 o 
 -10   2  13      285.33      341.40     28.79 o 
  -9   2  13       75.82       83.30     19.09 o 
  -8   2  13      110.90      246.27     91.99 o 
  -7   2  13       42.25       46.74     17.15 o 
  -6   2  13       24.07       34.73     16.16 o 
  -5   2  13        3.92       34.80     17.27 o 
  -4   2  13      214.01      258.94     25.04 o 
  -3   2  13      177.50      184.60     30.21 o 
  -2   2  13       90.29      174.65     21.42 o 
  -1   2  13      274.52      288.76     25.68 o 
   0   2  13       12.09       32.80     20.42 o 
   1   2  13       12.98       50.81     33.87 o 
   2   2  13       42.53       70.44     22.32 o 
   3   2  13       66.91      101.52     24.31 o 
   4   2  13       89.71      128.15     25.49 o 
   5   2  13      175.68      248.58     64.63 o 
 -12   3  13      306.02      395.36     31.86 o 
 -11   3  13       49.32      101.26     29.40 o 
 -10   3  13      130.05      162.73     28.95 o 
  -9   3  13      220.66      233.10     25.10 o 
  -8   3  13       11.02       36.16     22.81 o 
  -7   3  13       61.50       55.31     29.00 o 
  -6   3  13       82.73      114.21     23.78 o 
  -5   3  13      104.27      113.49     20.65 o 
  -4   3  13       47.74       98.75     34.83 o 
  -3   3  13       10.63       21.10     18.22 o 
  -2   3  13      287.98      318.74     27.54 o 
  -1   3  13      103.68      144.75     21.12 o 
   0   3  13       29.95       34.53     28.17 o 
   1   3  13       12.67       30.13     15.21 o 
   2   3  13       96.29       67.22     17.15 o 
   3   3  13      162.86      215.80     21.53 o 
   4   3  13        8.08       15.68     21.09 o 
 -10   4  13      374.40      405.85     31.97 o 
  -9   4  13       53.01      102.18     33.46 o 
  -8   4  13      214.48      262.50     26.99 o 
  -7   4  13        5.16       10.25     15.68 o 
  -6   4  13      220.37      283.15     27.54 o 
  -5   4  13        0.09       25.51     16.24 o 
  -4   4  13      157.66      201.66     23.65 o 
  -3   4  13      137.61      173.78     20.62 o 
  -2   4  13      103.78      120.40     16.68 o 
  -1   4  13       20.59       18.98     12.44 o 
   0   4  13       20.42       29.99     15.36 o 
   1   4  13       74.74       55.78     15.84 o 
   2   4  13       35.73       41.24     21.49 o 
   3   4  13       63.15       49.53     20.62 o 
  -8   5  13      189.39      194.61     25.59 o 
  -7   5  13        1.57       10.21     16.63 o 
  -6   5  13        3.64        4.06     13.68 o 
  -5   5  13       23.13        7.72     12.68 o 
  -4   5  13       32.79       35.33     14.05 o 
  -3   5  13        9.82       19.03     12.84 o 
  -2   5  13       15.72       21.40     12.94 o 
  -1   5  13        1.73       10.04     12.45 o 
   0   5  13       32.59       43.98     14.50 o 
                                                 
